# Supplementary material for: Whole genome analysis for plant growth promotion profiling of Pantoea agglomerans CPHN2, a non-rhizobial nodule endophyte
Source: Front Microbiol. 2022 Nov 7;13:998821. doi: 10.3389/fmicb.2022.998821 (PMC9676466; doi:10.3389/fmicb.2022.998821)
Supplement: Supplementary file 2 [file Data_Sheet_2.XLSX]

## Sheet: Sheet1
Table S4:Genome annotation of P. agglomerans CPHN2
locus_tag	ftype	length_bp	gene	EC_number	COG	product
LKFPPHHB_00001	gene	165
LKFPPHHB_00001	CDS	165				hypothetical protein
LKFPPHHB_00002	gene	1416	dnaA
LKFPPHHB_00002	CDS	1416	dnaA		COG0593	Chromosomal replication initiator protein DnaA
LKFPPHHB_00003	gene	1101	dnaN
LKFPPHHB_00003	CDS	1101	dnaN		COG0592	Beta sliding clamp
LKFPPHHB_00004	gene	1086	recF_1
LKFPPHHB_00004	CDS	1086	recF_1		COG1195	DNA replication and repair protein RecF
LKFPPHHB_00005	gene	2409	gyrB
LKFPPHHB_00005	CDS	2409	gyrB	5.6.2.2	COG0187	DNA gyrase subunit B
LKFPPHHB_00006	gene	480	tabA
LKFPPHHB_00006	CDS	480	tabA		COG2731	Toxin-antitoxin biofilm protein TabA
LKFPPHHB_00007	gene	810	yidA
LKFPPHHB_00007	CDS	810	yidA	3.1.3.23	COG0561	Sugar phosphatase YidA
LKFPPHHB_00008	gene	1323	tolB_1
LKFPPHHB_00008	CDS	1323	tolB_1			Tol-Pal system protein TolB
LKFPPHHB_00009	gene	390
LKFPPHHB_00009	CDS	390				hypothetical protein
LKFPPHHB_00010	gene	417	ibpA
LKFPPHHB_00010	CDS	417	ibpA		COG0071	Small heat shock protein IbpA
LKFPPHHB_00011	gene	912	eamA_1
LKFPPHHB_00011	CDS	912	eamA_1		COG0697	putative amino-acid metabolite efflux pump
LKFPPHHB_00012	gene	501
LKFPPHHB_00012	CDS	501				hypothetical protein
LKFPPHHB_00013	gene	801
LKFPPHHB_00013	CDS	801				hypothetical protein
LKFPPHHB_00014	gene	708
LKFPPHHB_00014	CDS	708				hypothetical protein
LKFPPHHB_00015	gene	1275	ddl
LKFPPHHB_00015	CDS	1275	ddl	6.3.2.4		D-alanine--D-alanine ligase
LKFPPHHB_00016	gene	1467
LKFPPHHB_00016	CDS	1467				hypothetical protein
LKFPPHHB_00017	gene	1452	norG_1
LKFPPHHB_00017	CDS	1452	norG_1		COG1167	HTH-type transcriptional regulator NorG
LKFPPHHB_00018	gene	1251	avtA
LKFPPHHB_00018	CDS	1251	avtA	2.6.1.66	COG3977	Valine--pyruvate aminotransferase
LKFPPHHB_00019	gene	975	ghrB
LKFPPHHB_00019	CDS	975	ghrB	1.1.1.79	COG1052	Glyoxylate/hydroxypyruvate reductase B
LKFPPHHB_00020	gene	1281	ttuB_1
LKFPPHHB_00020	CDS	1281	ttuB_1			Putative tartrate transporter
LKFPPHHB_00021	gene	966	kdgK_1
LKFPPHHB_00021	CDS	966	kdgK_1	2.7.1.45	COG0524	2-dehydro-3-deoxygluconokinase
LKFPPHHB_00022	gene	750
LKFPPHHB_00022	CDS	750				hypothetical protein
LKFPPHHB_00023	gene	1026	kdgR_1
LKFPPHHB_00023	CDS	1026	kdgR_1		COG1609	HTH-type transcriptional regulator KdgR
LKFPPHHB_00024	gene	981	rafR
LKFPPHHB_00024	CDS	981	rafR			HTH-type transcriptional regulator RafR
LKFPPHHB_00025	gene	663	yiaD
LKFPPHHB_00025	CDS	663	yiaD		COG2885	putative lipoprotein YiaD
LKFPPHHB_00026	gene	567	tag
LKFPPHHB_00026	CDS	567	tag	3.2.2.20	COG2818	DNA-3-methyladenine glycosylase 1
LKFPPHHB_00027	gene	687
LKFPPHHB_00027	CDS	687				hypothetical protein
LKFPPHHB_00028	gene	681
LKFPPHHB_00028	CDS	681				hypothetical protein
LKFPPHHB_00029	gene	537	dnaT
LKFPPHHB_00029	CDS	537	dnaT			Primosomal protein 1
LKFPPHHB_00030	gene	741	dnaC
LKFPPHHB_00030	CDS	741	dnaC		COG1484	DNA replication protein DnaC
LKFPPHHB_00031	gene	1134	nagC_1
LKFPPHHB_00031	CDS	1134	nagC_1		COG1940	N-acetylglucosamine repressor
LKFPPHHB_00032	gene	1179	xylR
LKFPPHHB_00032	CDS	1179	xylR			Xylose operon regulatory protein
LKFPPHHB_00033	gene	1185	xylH
LKFPPHHB_00033	CDS	1185	xylH		COG4214	Xylose transport system permease protein XylH
LKFPPHHB_00034	gene	1521	xylG_1
LKFPPHHB_00034	CDS	1521	xylG_1	7.5.2.10	COG1129	Xylose import ATP-binding protein XylG
LKFPPHHB_00035	gene	993	xylF
LKFPPHHB_00035	CDS	993	xylF		COG4213	D-xylose-binding periplasmic protein
LKFPPHHB_00036	gene	1323	xylA
LKFPPHHB_00036	CDS	1323	xylA	5.3.1.5	COG2115	Xylose isomerase
LKFPPHHB_00037	gene	1443	xylB_1
LKFPPHHB_00037	CDS	1443	xylB_1	2.7.1.17	COG1070	Xylulose kinase
LKFPPHHB_00038	gene	1239	yjhB
LKFPPHHB_00038	CDS	1239	yjhB			Putative metabolite transport protein YjhB
LKFPPHHB_00039	gene	735	phoU
LKFPPHHB_00039	CDS	735	phoU		COG0704	Phosphate-specific transport system accessory protein PhoU
LKFPPHHB_00040	gene	774	pstB
LKFPPHHB_00040	CDS	774	pstB	7.3.2.1	COG1117	Phosphate import ATP-binding protein PstB
LKFPPHHB_00041	gene	891	pstA
LKFPPHHB_00041	CDS	891	pstA		COG0581	Phosphate transport system permease protein PstA
LKFPPHHB_00042	gene	963	pstC
LKFPPHHB_00042	CDS	963	pstC		COG0573	Phosphate transport system permease protein PstC
LKFPPHHB_00043	gene	1044	pstS_1
LKFPPHHB_00043	CDS	1044	pstS_1		COG0226	Phosphate-binding protein PstS
LKFPPHHB_00044	gene	1830	glmS
LKFPPHHB_00044	CDS	1830	glmS	2.6.1.16	COG0449	Glutamine--fructose-6-phosphate aminotransferase [isomerizing]
LKFPPHHB_00045	gene	1371	glmU
LKFPPHHB_00045	CDS	1371	glmU		COG1207	Bifunctional protein GlmU
LKFPPHHB_00046	gene	420	atpC
LKFPPHHB_00046	CDS	420	atpC		COG0355	ATP synthase epsilon chain
LKFPPHHB_00047	gene	1398	atpD
LKFPPHHB_00047	CDS	1398	atpD	7.1.2.2	COG0055	ATP synthase subunit beta
LKFPPHHB_00048	gene	867	atpG
LKFPPHHB_00048	CDS	867	atpG		COG0224	ATP synthase gamma chain
LKFPPHHB_00049	gene	1542	atpA
LKFPPHHB_00049	CDS	1542	atpA	7.1.2.2		ATP synthase subunit alpha
LKFPPHHB_00050	gene	534	atpH
LKFPPHHB_00050	CDS	534	atpH		COG0712	ATP synthase subunit delta
LKFPPHHB_00051	gene	471	atpF
LKFPPHHB_00051	CDS	471	atpF		COG0711	ATP synthase subunit b
LKFPPHHB_00052	gene	240	atpE
LKFPPHHB_00052	CDS	240	atpE		COG0636	ATP synthase subunit c
LKFPPHHB_00053	gene	819	atpB
LKFPPHHB_00053	CDS	819	atpB		COG0356	ATP synthase subunit a
LKFPPHHB_00054	gene	381	atpI
LKFPPHHB_00054	CDS	381	atpI		COG3312	ATP synthase protein I
LKFPPHHB_00055	gene	618	rsmG
LKFPPHHB_00055	CDS	618	rsmG	2.1.1.170	COG0357	Ribosomal RNA small subunit methyltransferase G
LKFPPHHB_00056	gene	1890	mnmG
LKFPPHHB_00056	CDS	1890	mnmG		COG0445	tRNA uridine 5-carboxymethylaminomethyl modification enzyme MnmG
LKFPPHHB_00057	gene	441	mioC
LKFPPHHB_00057	CDS	441	mioC		COG0716	Protein MioC
LKFPPHHB_00058	gene	462	asnC
LKFPPHHB_00058	CDS	462	asnC		COG1522	Regulatory protein AsnC
LKFPPHHB_00059	gene	2139	egtB
LKFPPHHB_00059	CDS	2139	egtB	1.14.99.50		Hercynine oxygenase
LKFPPHHB_00060	gene	1461	viaA
LKFPPHHB_00060	CDS	1461	viaA		COG2425	Protein ViaA
LKFPPHHB_00061	gene	1503	ravA
LKFPPHHB_00061	CDS	1503	ravA	3.6.3.-	COG0714	ATPase RavA
LKFPPHHB_00062	gene	1869	kup
LKFPPHHB_00062	CDS	1869	kup			Low affinity potassium transport system protein kup
LKFPPHHB_00063	gene	1356	qseC
LKFPPHHB_00063	CDS	1356	qseC	2.7.13.3		Sensor protein QseC
LKFPPHHB_00064	gene	672	qseB_1
LKFPPHHB_00064	CDS	672	qseB_1			Transcriptional regulatory protein QseB
LKFPPHHB_00065	gene	408	ygiW_1
LKFPPHHB_00065	CDS	408	ygiW_1		COG3111	Protein YgiW
LKFPPHHB_00066	gene	420	rbsD
LKFPPHHB_00066	CDS	420	rbsD	5.4.99.62	COG1869	D-ribose pyranase
LKFPPHHB_00067	gene	1509	rbsA_1
LKFPPHHB_00067	CDS	1509	rbsA_1	7.5.2.7	COG1129	Ribose import ATP-binding protein RbsA
LKFPPHHB_00068	gene	972	rbsC_1
LKFPPHHB_00068	CDS	972	rbsC_1		COG1172	Ribose import permease protein RbsC
LKFPPHHB_00069	gene	876	rbsB_1
LKFPPHHB_00069	CDS	876	rbsB_1		COG1879	Ribose import binding protein RbsB
LKFPPHHB_00070	gene	930	rbsK_1
LKFPPHHB_00070	CDS	930	rbsK_1	2.7.1.15	COG0524	Ribokinase
LKFPPHHB_00071	gene	1023	rbsR
LKFPPHHB_00071	CDS	1023	rbsR		COG1609	Ribose operon repressor
LKFPPHHB_00072	gene	1401	hsrA
LKFPPHHB_00072	CDS	1401	hsrA			putative transport protein HsrA
LKFPPHHB_00073	gene	1536
LKFPPHHB_00073	rRNA	1536				16S ribosomal RNA
LKFPPHHB_00074	gene	75
LKFPPHHB_00074	tRNA	75				tRNA-Glu(ttc)
LKFPPHHB_00075	gene	2906
LKFPPHHB_00075	rRNA	2906				23S ribosomal RNA
LKFPPHHB_00076	gene	111
LKFPPHHB_00076	rRNA	111				5S ribosomal RNA
LKFPPHHB_00077	gene	276	yihD
LKFPPHHB_00077	CDS	276	yihD		COG3084	Protein YihD
LKFPPHHB_00078	gene	987	srkA_1
LKFPPHHB_00078	CDS	987	srkA_1	2.7.11.1	COG2334	Stress response kinase A
LKFPPHHB_00079	gene	630	dsbA
LKFPPHHB_00079	CDS	630	dsbA		COG0526	Thiol:disulfide interchange protein DsbA
LKFPPHHB_00080	gene	2787	polA
LKFPPHHB_00080	CDS	2787	polA	2.7.7.7	COG0258	DNA polymerase I
LKFPPHHB_00081	gene	636	engB
LKFPPHHB_00081	CDS	636	engB		COG0218	putative GTP-binding protein EngB
LKFPPHHB_00082	gene	525	yihI
LKFPPHHB_00082	CDS	525	yihI		COG3078	Der GTPase-activating protein YihI
LKFPPHHB_00083	gene	1374	hemN
LKFPPHHB_00083	CDS	1374	hemN	1.3.98.3	COG0635	Oxygen-independent coproporphyrinogen III oxidase
LKFPPHHB_00084	gene	1410	ntrC
LKFPPHHB_00084	CDS	1410	ntrC		COG2204	DNA-binding transcriptional regulator NtrC
LKFPPHHB_00085	gene	1050	glnL
LKFPPHHB_00085	CDS	1050	glnL	2.7.13.3	COG3852	Sensory histidine kinase/phosphatase NtrB
LKFPPHHB_00086	gene	1410	glnA
LKFPPHHB_00086	CDS	1410	glnA	6.3.1.2	COG0174	Glutamine synthetase
LKFPPHHB_00087	gene	1824	typA
LKFPPHHB_00087	CDS	1824	typA		COG1217	GTP-binding protein TypA/BipA
LKFPPHHB_00088	gene	597	yihX
LKFPPHHB_00088	CDS	597	yihX	3.1.3.10	COG1011	Alpha-D-glucose 1-phosphate phosphatase YihX
LKFPPHHB_00089	gene	870
LKFPPHHB_00089	CDS	870				hypothetical protein
LKFPPHHB_00090	gene	438	dtd
LKFPPHHB_00090	CDS	438	dtd	3.1.1.96	COG1490	D-aminoacyl-tRNA deacylase
LKFPPHHB_00091	gene	948
LKFPPHHB_00091	CDS	948				hypothetical protein
LKFPPHHB_00092	gene	1680
LKFPPHHB_00092	CDS	1680				hypothetical protein
LKFPPHHB_00093	gene	1374	xanP_1
LKFPPHHB_00093	CDS	1374	xanP_1		COG2233	Xanthine permease XanP
LKFPPHHB_00094	gene	2079	recG
LKFPPHHB_00094	CDS	2079	recG	3.6.4.12	COG1200	ATP-dependent DNA helicase RecG
LKFPPHHB_00095	gene	666	trmH
LKFPPHHB_00095	CDS	666	trmH	2.1.1.34	COG0566	tRNA (guanosine(18)-2'-O)-methyltransferase
LKFPPHHB_00096	gene	2109	spoT
LKFPPHHB_00096	CDS	2109	spoT		COG0317	Bifunctional (p)ppGpp synthase/hydrolase SpoT
LKFPPHHB_00097	gene	276	rpoZ
LKFPPHHB_00097	CDS	276	rpoZ	2.7.7.6	COG1758	DNA-directed RNA polymerase subunit omega
LKFPPHHB_00098	gene	675	gmk
LKFPPHHB_00098	CDS	675	gmk	2.7.4.8	COG0194	Guanylate kinase
LKFPPHHB_00099	gene	1752	ligB
LKFPPHHB_00099	CDS	1752	ligB	6.5.1.2	COG0272	DNA ligase B
LKFPPHHB_00100	gene	618
LKFPPHHB_00100	CDS	618				hypothetical protein
LKFPPHHB_00101	gene	666	wzxC_1
LKFPPHHB_00101	CDS	666	wzxC_1		COG2244	Lipopolysaccharide biosynthesis protein WzxC
LKFPPHHB_00102	gene	201
LKFPPHHB_00102	CDS	201				hypothetical protein
LKFPPHHB_00103	gene	396
LKFPPHHB_00103	CDS	396				hypothetical protein
LKFPPHHB_00104	gene	1143	dthadh
LKFPPHHB_00104	CDS	1143	dthadh	4.3.1.27		D-threo-3-hydroxyaspartate dehydratase
LKFPPHHB_00105	gene	924	lpxP
LKFPPHHB_00105	CDS	924	lpxP	2.3.1.242	COG1560	Lipid A biosynthesis palmitoleoyltransferase
LKFPPHHB_00106	gene	936
LKFPPHHB_00106	CDS	936				hypothetical protein
LKFPPHHB_00107	gene	426
LKFPPHHB_00107	CDS	426				hypothetical protein
LKFPPHHB_00108	gene	1185	nupC_1
LKFPPHHB_00108	CDS	1185	nupC_1		COG1972	Nucleoside permease NupC
LKFPPHHB_00109	gene	717	rph
LKFPPHHB_00109	CDS	717	rph	2.7.7.56		Ribonuclease PH
LKFPPHHB_00110	gene	642	pyrE
LKFPPHHB_00110	CDS	642	pyrE	2.4.2.10	COG0461	Orotate phosphoribosyltransferase
LKFPPHHB_00111	gene	597	slmA
LKFPPHHB_00111	CDS	597	slmA			Nucleoid occlusion factor SlmA
LKFPPHHB_00112	gene	459	dut
LKFPPHHB_00112	CDS	459	dut	3.6.1.23	COG0756	Deoxyuridine 5'-triphosphate nucleotidohydrolase
LKFPPHHB_00113	gene	1221	coaBC
LKFPPHHB_00113	CDS	1221	coaBC		COG0452	Coenzyme A biosynthesis bifunctional protein CoaBC
LKFPPHHB_00114	gene	657
LKFPPHHB_00114	CDS	657				hypothetical protein
LKFPPHHB_00115	gene	237	rpmB
LKFPPHHB_00115	CDS	237	rpmB		COG0227	50S ribosomal protein L28
LKFPPHHB_00116	gene	168	rpmG
LKFPPHHB_00116	CDS	168	rpmG		COG0267	50S ribosomal protein L33
LKFPPHHB_00117	gene	810	mutM
LKFPPHHB_00117	CDS	810	mutM	3.2.2.23	COG0266	Formamidopyrimidine-DNA glycosylase
LKFPPHHB_00118	gene	480	coaD
LKFPPHHB_00118	CDS	480	coaD	2.7.7.3	COG0669	Phosphopantetheine adenylyltransferase
LKFPPHHB_00119	gene	777
LKFPPHHB_00119	CDS	777				hypothetical protein
LKFPPHHB_00120	gene	1275	waaA
LKFPPHHB_00120	CDS	1275	waaA	2.4.99.12	COG1519	3-deoxy-D-manno-octulosonic acid transferase
LKFPPHHB_00121	gene	1134	rfaG
LKFPPHHB_00121	CDS	1134	rfaG	2.4.-.-		Lipopolysaccharide core biosynthesis protein RfaG
LKFPPHHB_00122	gene	1077	rfaQ_1
LKFPPHHB_00122	CDS	1077	rfaQ_1	2.-.-.-	COG0859	Lipopolysaccharide core heptosyltransferase RfaQ
LKFPPHHB_00123	gene	1047	arnC_1
LKFPPHHB_00123	CDS	1047	arnC_1	2.4.2.53		Undecaprenyl-phosphate 4-deoxy-4-formamido-L-arabinose transferase
LKFPPHHB_00124	gene	1005
LKFPPHHB_00124	CDS	1005				hypothetical protein
LKFPPHHB_00125	gene	1077
LKFPPHHB_00125	CDS	1077				hypothetical protein
LKFPPHHB_00126	gene	978	rfaC
LKFPPHHB_00126	CDS	978	rfaC	2.-.-.-	COG0859	Lipopolysaccharide heptosyltransferase 1
LKFPPHHB_00127	gene	1056	rfaF
LKFPPHHB_00127	CDS	1056	rfaF	2.-.-.-	COG0859	ADP-heptose--LPS heptosyltransferase 2
LKFPPHHB_00128	gene	975	hldD
LKFPPHHB_00128	CDS	975	hldD	5.1.3.20	COG0451	ADP-L-glycero-D-manno-heptose-6-epimerase
LKFPPHHB_00129	gene	1197	kbl
LKFPPHHB_00129	CDS	1197	kbl	2.3.1.29	COG0156	2-amino-3-ketobutyrate coenzyme A ligase
LKFPPHHB_00130	gene	1029	tdh
LKFPPHHB_00130	CDS	1029	tdh	1.1.1.103	COG1063	L-threonine 3-dehydrogenase
LKFPPHHB_00131	gene	912
LKFPPHHB_00131	CDS	912				hypothetical protein
LKFPPHHB_00132	gene	1230	mshA_1
LKFPPHHB_00132	CDS	1230	mshA_1	2.4.1.250		D-inositol-3-phosphate glycosyltransferase
LKFPPHHB_00133	gene	903
LKFPPHHB_00133	CDS	903			COG2861	putative protein
LKFPPHHB_00134	gene	1476	envC
LKFPPHHB_00134	CDS	1476	envC		COG4942	Murein hydrolase activator EnvC
LKFPPHHB_00135	gene	432	yibN
LKFPPHHB_00135	CDS	432	yibN		COG0607	putative protein YibN
LKFPPHHB_00136	gene	255	grxC
LKFPPHHB_00136	CDS	255	grxC		COG0695	Glutaredoxin 3
LKFPPHHB_00137	gene	471	secB
LKFPPHHB_00137	CDS	471	secB		COG1952	Protein-export protein SecB
LKFPPHHB_00138	gene	1017	gpsA
LKFPPHHB_00138	CDS	1017	gpsA	1.1.1.94	COG0240	Glycerol-3-phosphate dehydrogenase [NAD(P)+]
LKFPPHHB_00139	gene	822	cysE
LKFPPHHB_00139	CDS	822	cysE	2.3.1.30	COG1045	Serine acetyltransferase
LKFPPHHB_00140	gene	474	trmL_1
LKFPPHHB_00140	CDS	474	trmL_1	2.1.1.207	COG0219	tRNA (cytidine(34)-2'-O)-methyltransferase
LKFPPHHB_00141	gene	1380	cpxA
LKFPPHHB_00141	CDS	1380	cpxA	2.7.13.3		Sensor histidine kinase CpxA
LKFPPHHB_00142	gene	699	cpxR_1
LKFPPHHB_00142	CDS	699	cpxR_1		COG0745	Transcriptional regulatory protein CpxR
LKFPPHHB_00143	gene	510	cpxP
LKFPPHHB_00143	CDS	510	cpxP		COG3678	Periplasmic protein CpxP
LKFPPHHB_00144	gene	156
LKFPPHHB_00144	CDS	156				hypothetical protein
LKFPPHHB_00145	gene	903	fieF
LKFPPHHB_00145	CDS	903	fieF		COG0053	Ferrous-iron efflux pump FieF
LKFPPHHB_00146	gene	963	pfkA_1
LKFPPHHB_00146	CDS	963	pfkA_1	2.7.1.11	COG0205	ATP-dependent 6-phosphofructokinase isozyme 1
LKFPPHHB_00147	gene	990	sbp
LKFPPHHB_00147	CDS	990	sbp		COG1613	Sulfate-binding protein
LKFPPHHB_00148	gene	774	cdh_1
LKFPPHHB_00148	CDS	774	cdh_1	3.6.1.26	COG2134	CDP-diacylglycerol pyrophosphatase
LKFPPHHB_00149	gene	768	tpiA
LKFPPHHB_00149	CDS	768	tpiA	5.3.1.1	COG0149	Triosephosphate isomerase
LKFPPHHB_00150	gene	591
LKFPPHHB_00150	CDS	591				hypothetical protein
LKFPPHHB_00151	gene	435
LKFPPHHB_00151	CDS	435				hypothetical protein
LKFPPHHB_00152	gene	747	fpr
LKFPPHHB_00152	CDS	747	fpr	1.18.1.2	COG1018	Flavodoxin/ferredoxin--NADP reductase
LKFPPHHB_00153	gene	1194	emrD
LKFPPHHB_00153	CDS	1194	emrD			Multidrug resistance protein D
LKFPPHHB_00154	gene	1011	glpX
LKFPPHHB_00154	CDS	1011	glpX	3.1.3.11	COG1494	Fructose-1,6-bisphosphatase 1 class 2
LKFPPHHB_00155	gene	1512	glpK
LKFPPHHB_00155	CDS	1512	glpK	2.7.1.30	COG0554	Glycerol kinase
LKFPPHHB_00156	gene	855	glpF
LKFPPHHB_00156	CDS	855	glpF		COG0580	Glycerol uptake facilitator protein
LKFPPHHB_00157	gene	240	zapB
LKFPPHHB_00157	CDS	240	zapB		COG3074	Cell division protein ZapB
LKFPPHHB_00158	gene	588	rraA
LKFPPHHB_00158	CDS	588	rraA		COG0684	Regulator of ribonuclease activity A
LKFPPHHB_00159	gene	1338	hslU
LKFPPHHB_00159	CDS	1338	hslU		COG1220	ATP-dependent protease ATPase subunit HslU
LKFPPHHB_00160	gene	531	hslV
LKFPPHHB_00160	CDS	531	hslV	3.4.25.2	COG5405	ATP-dependent protease subunit HslV
LKFPPHHB_00161	gene	906	ftsN
LKFPPHHB_00161	CDS	906	ftsN		COG3087	Cell division protein FtsN
LKFPPHHB_00162	gene	1038	cytR_1
LKFPPHHB_00162	CDS	1038	cytR_1		COG1609	HTH-type transcriptional repressor CytR
LKFPPHHB_00163	gene	2196	priA
LKFPPHHB_00163	CDS	2196	priA	3.6.4.-	COG1198	Primosomal protein N'
LKFPPHHB_00164	gene	216	rpmE
LKFPPHHB_00164	CDS	216	rpmE		COG0254	50S ribosomal protein L31
LKFPPHHB_00165	gene	318	metJ
LKFPPHHB_00165	CDS	318	metJ		COG3060	Met repressor
LKFPPHHB_00166	gene	1161	metB
LKFPPHHB_00166	CDS	1161	metB	2.5.1.48	COG0626	Cystathionine gamma-synthase
LKFPPHHB_00167	gene	2436	metL
LKFPPHHB_00167	CDS	2436	metL		COG0460	Bifunctional aspartokinase/homoserine dehydrogenase 2
LKFPPHHB_00168	gene	900	metF
LKFPPHHB_00168	CDS	900	metF	1.5.1.20	COG0685	5,10-methylenetetrahydrofolate reductase
LKFPPHHB_00169	gene	2652	ppc
LKFPPHHB_00169	CDS	2652	ppc	4.1.1.31	COG2352	Phosphoenolpyruvate carboxylase
LKFPPHHB_00170	gene	1212	argE
LKFPPHHB_00170	CDS	1212	argE	3.5.1.16	COG0624	Acetylornithine deacetylase
LKFPPHHB_00171	gene	1005	argC
LKFPPHHB_00171	CDS	1005	argC	1.2.1.38	COG0002	N-acetyl-gamma-glutamyl-phosphate reductase
LKFPPHHB_00172	gene	777	argB
LKFPPHHB_00172	CDS	777	argB	2.7.2.8	COG0548	Acetylglutamate kinase
LKFPPHHB_00173	gene	1218	argG
LKFPPHHB_00173	CDS	1218	argG	6.3.4.5	COG0137	Argininosuccinate synthase
LKFPPHHB_00174	gene	1374	argH
LKFPPHHB_00174	CDS	1374	argH	4.3.2.1	COG0165	Argininosuccinate lyase
LKFPPHHB_00175	gene	735	PGdx
LKFPPHHB_00175	CDS	735	PGdx	1.11.1.15	COG0678	Hybrid peroxiredoxin hyPrx5
LKFPPHHB_00176	gene	918	oxyR_1
LKFPPHHB_00176	CDS	918	oxyR_1			Hydrogen peroxide-inducible genes activator
LKFPPHHB_00177	gene	1401	sthA
LKFPPHHB_00177	CDS	1401	sthA	1.6.1.1	COG1249	Soluble pyridine nucleotide transhydrogenase
LKFPPHHB_00178	gene	648	fabR
LKFPPHHB_00178	CDS	648	fabR		COG1309	HTH-type transcriptional repressor FabR
LKFPPHHB_00179	gene	354	yijD
LKFPPHHB_00179	CDS	354	yijD			Inner membrane protein YijD
LKFPPHHB_00180	gene	1104	trmA
LKFPPHHB_00180	CDS	1104	trmA	2.1.1.-	COG2265	tRNA/tmRNA (uracil-C(5))-methyltransferase
LKFPPHHB_00181	gene	1878	btuB_1
LKFPPHHB_00181	CDS	1878	btuB_1		COG4206	Vitamin B12 transporter BtuB
LKFPPHHB_00182	gene	852	murI
LKFPPHHB_00182	CDS	852	murI	5.1.1.3	COG0796	Glutamate racemase
LKFPPHHB_00183	gene	1536
LKFPPHHB_00183	rRNA	1536				16S ribosomal RNA
LKFPPHHB_00184	gene	77
LKFPPHHB_00184	tRNA	77				tRNA-Ile(gat)
LKFPPHHB_00185	gene	76
LKFPPHHB_00185	tRNA	76				tRNA-Ala(tgc)
LKFPPHHB_00186	gene	2906
LKFPPHHB_00186	rRNA	2906				23S ribosomal RNA
LKFPPHHB_00187	gene	111
LKFPPHHB_00187	rRNA	111				5S ribosomal RNA
LKFPPHHB_00188	gene	1038	murB
LKFPPHHB_00188	CDS	1038	murB	1.3.1.98	COG0812	UDP-N-acetylenolpyruvoylglucosamine reductase
LKFPPHHB_00189	gene	960	birA
LKFPPHHB_00189	CDS	960	birA	6.3.4.15	COG0340	Bifunctional ligase/repressor BirA
LKFPPHHB_00190	gene	954	coaA
LKFPPHHB_00190	CDS	954	coaA	2.7.1.33	COG1072	Pantothenate kinase
LKFPPHHB_00191	gene	207
LKFPPHHB_00191	CDS	207				hypothetical protein
LKFPPHHB_00192	gene	76
LKFPPHHB_00192	tRNA	76				tRNA-Thr(tgt)
LKFPPHHB_00193	gene	85
LKFPPHHB_00193	tRNA	85				tRNA-Tyr(gta)
LKFPPHHB_00194	gene	75
LKFPPHHB_00194	tRNA	75				tRNA-Gly(tcc)
LKFPPHHB_00195	gene	76
LKFPPHHB_00195	tRNA	76				tRNA-Thr(ggt)
LKFPPHHB_00196	gene	1185	tufB_1
LKFPPHHB_00196	CDS	1185	tufB_1		COG0050	Elongation factor Tu 2
LKFPPHHB_00197	gene	384	secE
LKFPPHHB_00197	CDS	384	secE		COG0690	Protein translocase subunit SecE
LKFPPHHB_00198	gene	546	nusG
LKFPPHHB_00198	CDS	546	nusG		COG0250	Transcription termination/antitermination protein NusG
LKFPPHHB_00199	gene	429	rplK
LKFPPHHB_00199	CDS	429	rplK		COG0080	50S ribosomal protein L11
LKFPPHHB_00200	gene	705	rplA
LKFPPHHB_00200	CDS	705	rplA		COG0081	50S ribosomal protein L1
LKFPPHHB_00201	gene	498	rplJ
LKFPPHHB_00201	CDS	498	rplJ		COG0244	50S ribosomal protein L10
LKFPPHHB_00202	gene	363	rplL
LKFPPHHB_00202	CDS	363	rplL		COG0222	50S ribosomal protein L7/L12
LKFPPHHB_00203	gene	4029	rpoB
LKFPPHHB_00203	CDS	4029	rpoB	2.7.7.6	COG0085	DNA-directed RNA polymerase subunit beta
LKFPPHHB_00204	gene	4224	rpoC
LKFPPHHB_00204	CDS	4224	rpoC	2.7.7.6	COG0086	DNA-directed RNA polymerase subunit beta'
LKFPPHHB_00205	gene	183
LKFPPHHB_00205	CDS	183				hypothetical protein
LKFPPHHB_00206	gene	1455	norG_2
LKFPPHHB_00206	CDS	1455	norG_2		COG1167	HTH-type transcriptional regulator NorG
LKFPPHHB_00207	gene	627	thiE
LKFPPHHB_00207	CDS	627	thiE	2.5.1.3	COG0352	Thiamine-phosphate synthase
LKFPPHHB_00208	gene	1923	thiC
LKFPPHHB_00208	CDS	1923	thiC	4.1.99.17	COG0422	Phosphomethylpyrimidine synthase
LKFPPHHB_00209	gene	507	rsd
LKFPPHHB_00209	CDS	507	rsd		COG3160	Regulator of sigma D
LKFPPHHB_00210	gene	771	nudC
LKFPPHHB_00210	CDS	771	nudC	3.6.1.22	COG2816	NADH pyrophosphatase
LKFPPHHB_00211	gene	1068	hemE
LKFPPHHB_00211	CDS	1068	hemE	4.1.1.37	COG0407	Uroporphyrinogen decarboxylase
LKFPPHHB_00212	gene	669	nfi
LKFPPHHB_00212	CDS	669	nfi	3.1.21.7	COG1515	Endonuclease V
LKFPPHHB_00213	gene	591
LKFPPHHB_00213	CDS	591			COG3068	putative protein
LKFPPHHB_00214	gene	273	hupA
LKFPPHHB_00214	CDS	273	hupA			DNA-binding protein HU-alpha
LKFPPHHB_00215	gene	663
LKFPPHHB_00215	CDS	663				hypothetical protein
LKFPPHHB_00216	gene	1281	purD
LKFPPHHB_00216	CDS	1281	purD	6.3.4.13	COG0151	Phosphoribosylamine--glycine ligase
LKFPPHHB_00217	gene	1590	purH
LKFPPHHB_00217	CDS	1590	purH		COG0138	Bifunctional purine biosynthesis protein PurH
LKFPPHHB_00218	gene	1536
LKFPPHHB_00218	rRNA	1536				16S ribosomal RNA
LKFPPHHB_00219	gene	76
LKFPPHHB_00219	tRNA	76				tRNA-Glu(ttc)
LKFPPHHB_00220	gene	2906
LKFPPHHB_00220	rRNA	2906				23S ribosomal RNA
LKFPPHHB_00221	gene	111
LKFPPHHB_00221	rRNA	111				5S ribosomal RNA
LKFPPHHB_00222	gene	930	metAS
LKFPPHHB_00222	CDS	930	metAS	2.3.1.46	COG1897	Homoserine O-succinyltransferase
LKFPPHHB_00223	gene	1599	aceB
LKFPPHHB_00223	CDS	1599	aceB	2.3.3.9	COG2225	Malate synthase A
LKFPPHHB_00224	gene	1302	aceA
LKFPPHHB_00224	CDS	1302	aceA	4.1.3.1	COG2224	Isocitrate lyase
LKFPPHHB_00225	gene	1749	aceK
LKFPPHHB_00225	CDS	1749	aceK	2.7.11.5	COG4579	Isocitrate dehydrogenase kinase/phosphatase
LKFPPHHB_00226	gene	831	iclR
LKFPPHHB_00226	CDS	831	iclR		COG1414	Transcriptional repressor IclR
LKFPPHHB_00227	gene	3732	metH
LKFPPHHB_00227	CDS	3732	metH	2.1.1.13	COG0646	Methionine synthase
LKFPPHHB_00228	gene	2091
LKFPPHHB_00228	CDS	2091				hypothetical protein
LKFPPHHB_00229	gene	744
LKFPPHHB_00229	CDS	744				hypothetical protein
LKFPPHHB_00230	gene	669	gfcB
LKFPPHHB_00230	CDS	669	gfcB			putative lipoprotein GfcB
LKFPPHHB_00231	gene	249
LKFPPHHB_00231	CDS	249				hypothetical protein
LKFPPHHB_00232	gene	1647	pgi
LKFPPHHB_00232	CDS	1647	pgi	5.3.1.9	COG0166	Glucose-6-phosphate isomerase
LKFPPHHB_00233	gene	195
LKFPPHHB_00233	CDS	195				hypothetical protein
LKFPPHHB_00234	gene	1353	lysC
LKFPPHHB_00234	CDS	1353	lysC	2.7.2.4	COG0527	Lysine-sensitive aspartokinase 3
LKFPPHHB_00235	gene	693	aqpZ
LKFPPHHB_00235	CDS	693	aqpZ		COG0580	Aquaporin Z
LKFPPHHB_00236	gene	918	panS
LKFPPHHB_00236	CDS	918	panS		COG0385	Pantothenate precursors transporter PanS
LKFPPHHB_00237	gene	1626
LKFPPHHB_00237	CDS	1626				hypothetical protein
LKFPPHHB_00238	gene	993	potA_1
LKFPPHHB_00238	CDS	993	potA_1	7.6.2.11	COG3842	Spermidine/putrescine import ATP-binding protein PotA
LKFPPHHB_00239	gene	786	phnV
LKFPPHHB_00239	CDS	786	phnV		COG1177	Putative 2-aminoethylphosphonate transport system permease protein PhnV
LKFPPHHB_00240	gene	846
LKFPPHHB_00240	CDS	846				hypothetical protein
LKFPPHHB_00241	gene	813
LKFPPHHB_00241	CDS	813				hypothetical protein
LKFPPHHB_00242	gene	1062
LKFPPHHB_00242	CDS	1062				hypothetical protein
LKFPPHHB_00243	gene	801	phnR
LKFPPHHB_00243	CDS	801	phnR		COG2188	Putative transcriptional regulator of 2-aminoethylphosphonate degradation operons
LKFPPHHB_00244	gene	411	psiE
LKFPPHHB_00244	CDS	411	psiE		COG3223	Protein PsiE
LKFPPHHB_00245	gene	513	ubiC
LKFPPHHB_00245	CDS	513	ubiC	4.1.3.40	COG3161	Chorismate pyruvate-lyase
LKFPPHHB_00246	gene	888	ubiA
LKFPPHHB_00246	CDS	888	ubiA	2.5.1.39	COG0382	4-hydroxybenzoate octaprenyltransferase
LKFPPHHB_00247	gene	2433	plsB
LKFPPHHB_00247	CDS	2433	plsB	2.3.1.15	COG2937	Glycerol-3-phosphate acyltransferase
LKFPPHHB_00248	gene	369	dgkA
LKFPPHHB_00248	CDS	369	dgkA	2.7.1.107	COG0818	Diacylglycerol kinase
LKFPPHHB_00249	gene	615	lexA_1
LKFPPHHB_00249	CDS	615	lexA_1	3.4.21.88	COG1974	LexA repressor
LKFPPHHB_00250	gene	1323	dinF
LKFPPHHB_00250	CDS	1323	dinF		COG0534	DNA damage-inducible protein F
LKFPPHHB_00251	gene	213
LKFPPHHB_00251	CDS	213				hypothetical protein
LKFPPHHB_00252	gene	522	zur
LKFPPHHB_00252	CDS	522	zur		COG0735	Zinc uptake regulation protein
LKFPPHHB_00253	gene	1251
LKFPPHHB_00253	CDS	1251				hypothetical protein
LKFPPHHB_00254	gene	993	dusA
LKFPPHHB_00254	CDS	993	dusA	1.3.1.-	COG0042	tRNA-dihydrouridine(20/20a) synthase
LKFPPHHB_00255	gene	267	pspG
LKFPPHHB_00255	CDS	267	pspG			Phage shock protein G
LKFPPHHB_00256	gene	984	qorA
LKFPPHHB_00256	CDS	984	qorA	1.6.5.5	COG0604	Quinone oxidoreductase 1
LKFPPHHB_00257	gene	1407	dnaB
LKFPPHHB_00257	CDS	1407	dnaB	3.6.4.12	COG0305	Replicative DNA helicase
LKFPPHHB_00258	gene	480	lrp_1
LKFPPHHB_00258	CDS	480	lrp_1		COG1522	Leucine-responsive regulatory protein
LKFPPHHB_00259	gene	615
LKFPPHHB_00259	CDS	615				hypothetical protein
LKFPPHHB_00260	gene	1209	tyrB
LKFPPHHB_00260	CDS	1209	tyrB	2.6.1.57	COG1448	Aromatic-amino-acid aminotransferase
LKFPPHHB_00261	gene	420
LKFPPHHB_00261	CDS	420				hypothetical protein
LKFPPHHB_00262	gene	324	yjbR_1
LKFPPHHB_00262	CDS	324	yjbR_1		COG2315	putative protein YjbR
LKFPPHHB_00263	gene	1065	yahK
LKFPPHHB_00263	CDS	1065	yahK	1.1.1.2	COG1064	Aldehyde reductase YahK
LKFPPHHB_00264	gene	2829	uvrA
LKFPPHHB_00264	CDS	2829	uvrA		COG0178	UvrABC system protein A
LKFPPHHB_00265	gene	564	ssb
LKFPPHHB_00265	CDS	564	ssb		COG0629	Single-stranded DNA-binding protein
LKFPPHHB_00266	gene	522	rutB_1
LKFPPHHB_00266	CDS	522	rutB_1	3.5.1.110		Peroxyureidoacrylate/ureidoacrylate amidohydrolase RutB
LKFPPHHB_00267	gene	828	rhaS_1
LKFPPHHB_00267	CDS	828	rhaS_1			HTH-type transcriptional activator RhaS
LKFPPHHB_00268	gene	960	ytfF
LKFPPHHB_00268	CDS	960	ytfF			Inner membrane protein YtfF
LKFPPHHB_00269	gene	396
LKFPPHHB_00269	CDS	396				IS3 family transposase ISYpe1
LKFPPHHB_00270	gene	1257
LKFPPHHB_00270	CDS	1257				hypothetical protein
LKFPPHHB_00271	gene	951
LKFPPHHB_00271	CDS	951				hypothetical protein
LKFPPHHB_00272	gene	282
LKFPPHHB_00272	CDS	282				hypothetical protein
LKFPPHHB_00273	gene	423	rhaR_1
LKFPPHHB_00273	CDS	423	rhaR_1			HTH-type transcriptional activator RhaR
LKFPPHHB_00274	gene	486	soxR
LKFPPHHB_00274	CDS	486	soxR		COG0789	Redox-sensitive transcriptional activator SoxR
LKFPPHHB_00275	gene	669	yfcG
LKFPPHHB_00275	CDS	669	yfcG	1.8.4.-	COG0625	Disulfide-bond oxidoreductase YfcG
LKFPPHHB_00276	gene	1350	ghxP
LKFPPHHB_00276	CDS	1350	ghxP		COG2252	Guanine/hypoxanthine permease GhxP
LKFPPHHB_00277	gene	1650	nhaK
LKFPPHHB_00277	CDS	1650	nhaK		COG0025	Sodium, potassium, lithium and rubidium/H(+) antiporter
LKFPPHHB_00278	gene	903	cynR_1
LKFPPHHB_00278	CDS	903	cynR_1			HTH-type transcriptional regulator CynR
LKFPPHHB_00279	gene	426	cidA
LKFPPHHB_00279	CDS	426	cidA			Holin-like protein CidA
LKFPPHHB_00280	gene	696	yohK_1
LKFPPHHB_00280	CDS	696	yohK_1		COG1346	Inner membrane protein YohK
LKFPPHHB_00281	gene	546
LKFPPHHB_00281	CDS	546				hypothetical protein
LKFPPHHB_00282	gene	1656	actP_1
LKFPPHHB_00282	CDS	1656	actP_1		COG4147	Cation/acetate symporter ActP
LKFPPHHB_00283	gene	330	yjcH
LKFPPHHB_00283	CDS	330	yjcH		COG3162	Inner membrane protein YjcH
LKFPPHHB_00284	gene	1956	acs
LKFPPHHB_00284	CDS	1956	acs	6.2.1.1	COG0365	Acetyl-coenzyme A synthetase
LKFPPHHB_00285	gene	1302	gltP
LKFPPHHB_00285	CDS	1302	gltP		COG1301	Proton/glutamate-aspartate symporter
LKFPPHHB_00286	gene	276
LKFPPHHB_00286	CDS	276				hypothetical protein
LKFPPHHB_00287	gene	375
LKFPPHHB_00287	CDS	375				hypothetical protein
LKFPPHHB_00288	gene	912	murQ
LKFPPHHB_00288	CDS	912	murQ	4.2.1.126	COG2103	N-acetylmuramic acid 6-phosphate etherase
LKFPPHHB_00289	gene	1455	murP
LKFPPHHB_00289	CDS	1455	murP		COG2190	PTS system N-acetylmuramic acid-specific EIIBC component
LKFPPHHB_00290	gene	1545	aer
LKFPPHHB_00290	CDS	1545	aer		COG0840	Aerotaxis receptor
LKFPPHHB_00291	gene	966	rclR
LKFPPHHB_00291	CDS	966	rclR		COG2207	RCS-specific HTH-type transcriptional activator RclR
LKFPPHHB_00292	gene	1188	nepI
LKFPPHHB_00292	CDS	1188	nepI		COG2814	Purine ribonucleoside efflux pump NepI
LKFPPHHB_00293	gene	210
LKFPPHHB_00293	CDS	210				hypothetical protein
LKFPPHHB_00294	gene	1053	yncE_1
LKFPPHHB_00294	CDS	1053	yncE_1		COG3391	putative protein YncE
LKFPPHHB_00295	gene	1242	sbmA
LKFPPHHB_00295	CDS	1242	sbmA		COG1133	Peptide antibiotic transporter SbmA
LKFPPHHB_00296	gene	735
LKFPPHHB_00296	CDS	735		1.1.99.3		Gluconate 2-dehydrogenase subunit 3
LKFPPHHB_00297	gene	1785
LKFPPHHB_00297	CDS	1785		1.1.99.3		Gluconate 2-dehydrogenase flavoprotein
LKFPPHHB_00298	gene	1311
LKFPPHHB_00298	CDS	1311		1.1.99.3		Gluconate 2-dehydrogenase cytochrome c subunit
LKFPPHHB_00299	gene	1410	ydjE
LKFPPHHB_00299	CDS	1410	ydjE			Inner membrane metabolite transport protein YdjE
LKFPPHHB_00300	gene	333	higB-2
LKFPPHHB_00300	CDS	333	higB-2		COG2026	Toxin HigB-2
LKFPPHHB_00301	gene	285	higA-2
LKFPPHHB_00301	CDS	285	higA-2		COG2944	Antitoxin HigA-2
LKFPPHHB_00302	gene	1518	abgT
LKFPPHHB_00302	CDS	1518	abgT		COG2978	p-aminobenzoyl-glutamate transport protein
LKFPPHHB_00303	gene	1443	abgB
LKFPPHHB_00303	CDS	1443	abgB	3.5.1.-	COG1473	p-aminobenzoyl-glutamate hydrolase subunit B
LKFPPHHB_00304	gene	1314	iaaH
LKFPPHHB_00304	CDS	1314	iaaH	3.5.1.-		Indole-3-acetyl-aspartic acid hydrolase
LKFPPHHB_00305	gene	897	tsaR
LKFPPHHB_00305	CDS	897	tsaR			HTH-type transcriptional regulator TsaR
LKFPPHHB_00306	gene	438
LKFPPHHB_00306	CDS	438			COG2764	putative protein
LKFPPHHB_00307	gene	882	tsx
LKFPPHHB_00307	CDS	882	tsx		COG3248	Nucleoside-specific channel-forming protein Tsx
LKFPPHHB_00308	gene	1356	sasA_1
LKFPPHHB_00308	CDS	1356	sasA_1	2.7.-.-		Adaptive-response sensory-kinase SasA
LKFPPHHB_00309	gene	660	qseB_2
LKFPPHHB_00309	CDS	660	qseB_2			Transcriptional regulatory protein QseB
LKFPPHHB_00310	gene	369	marA_1
LKFPPHHB_00310	CDS	369	marA_1			Multiple antibiotic resistance protein MarA
LKFPPHHB_00311	gene	897	pgrR_1
LKFPPHHB_00311	CDS	897	pgrR_1			HTH-type transcriptional regulator PgrR
LKFPPHHB_00312	gene	1206	sbnD_1
LKFPPHHB_00312	CDS	1206	sbnD_1			Staphyloferrin B transporter
LKFPPHHB_00313	gene	2391	gcd_1
LKFPPHHB_00313	CDS	2391	gcd_1	1.1.5.2	COG4993	Quinoprotein glucose dehydrogenase
LKFPPHHB_00314	gene	600
LKFPPHHB_00314	CDS	600				hypothetical protein
LKFPPHHB_00315	gene	1242	entS_1
LKFPPHHB_00315	CDS	1242	entS_1		COG0477	Enterobactin exporter EntS
LKFPPHHB_00316	gene	264
LKFPPHHB_00316	CDS	264				hypothetical protein
LKFPPHHB_00317	gene	1185	yteT
LKFPPHHB_00317	CDS	1185	yteT	1.-.-.-	COG0673	Putative oxidoreductase YteT
LKFPPHHB_00318	gene	885	gspK
LKFPPHHB_00318	CDS	885	gspK	2.7.1.8	COG2971	Glucosamine kinase GspK
LKFPPHHB_00319	gene	1119	nagC_2
LKFPPHHB_00319	CDS	1119	nagC_2		COG1940	N-acetylglucosamine repressor
LKFPPHHB_00320	gene	1092	malK
LKFPPHHB_00320	CDS	1092	malK	7.5.2.1		Maltose/maltodextrin import ATP-binding protein MalK
LKFPPHHB_00321	gene	600
LKFPPHHB_00321	CDS	600		2.3.-.-	COG0454	Putative acetyltransferase OgpAT
LKFPPHHB_00322	gene	1332	msmE
LKFPPHHB_00322	CDS	1332	msmE		COG1653	Multiple sugar-binding protein
LKFPPHHB_00323	gene	873	lacF
LKFPPHHB_00323	CDS	873	lacF			Lactose transport system permease protein LacF
LKFPPHHB_00324	gene	816	ngcG
LKFPPHHB_00324	CDS	816	ngcG		COG0395	Diacetylchitobiose uptake system permease protein NgcG
LKFPPHHB_00325	gene	1332
LKFPPHHB_00325	CDS	1332				hypothetical protein
LKFPPHHB_00326	gene	1071	dmlA
LKFPPHHB_00326	CDS	1071	dmlA	1.1.1.83	COG0473	D-malate dehydrogenase [decarboxylating]
LKFPPHHB_00327	gene	939	dmlR_1
LKFPPHHB_00327	CDS	939	dmlR_1			HTH-type transcriptional regulator DmlR
LKFPPHHB_00328	gene	1095	yncE_2
LKFPPHHB_00328	CDS	1095	yncE_2		COG3391	putative protein YncE
LKFPPHHB_00329	gene	294
LKFPPHHB_00329	CDS	294				hypothetical protein
LKFPPHHB_00330	gene	864	yghU
LKFPPHHB_00330	CDS	864	yghU	1.8.4.-	COG0625	Disulfide-bond oxidoreductase YghU
LKFPPHHB_00331	gene	879
LKFPPHHB_00331	CDS	879				hypothetical protein
LKFPPHHB_00332	gene	1044	iolU_1
LKFPPHHB_00332	CDS	1044	iolU_1	1.1.1.371	COG0673	scyllo-inositol 2-dehydrogenase (NADP(+)) IolU
LKFPPHHB_00333	gene	1026
LKFPPHHB_00333	CDS	1026				hypothetical protein
LKFPPHHB_00334	gene	918	iolE_1
LKFPPHHB_00334	CDS	918	iolE_1	4.2.1.44	COG1082	Inosose dehydratase
LKFPPHHB_00335	gene	1170	iolG_1
LKFPPHHB_00335	CDS	1170	iolG_1	1.1.1.369		Inositol 2-dehydrogenase/D-chiro-inositol 3-dehydrogenase
LKFPPHHB_00336	gene	76
LKFPPHHB_00336	tRNA	76				tRNA-Phe(gaa)
LKFPPHHB_00337	gene	576
LKFPPHHB_00337	CDS	576				hypothetical protein
LKFPPHHB_00338	gene	1701	dsbD
LKFPPHHB_00338	CDS	1701	dsbD	1.8.1.8	COG4232	Thiol:disulfide interchange protein DsbD
LKFPPHHB_00339	gene	315	cutA
LKFPPHHB_00339	CDS	315	cutA		COG1324	Divalent-cation tolerance protein CutA
LKFPPHHB_00340	gene	1371	dcuA
LKFPPHHB_00340	CDS	1371	dcuA		COG2704	Anaerobic C4-dicarboxylate transporter DcuA
LKFPPHHB_00341	gene	1572	aspA
LKFPPHHB_00341	CDS	1572	aspA	4.3.1.1	COG1027	Aspartate ammonia-lyase
LKFPPHHB_00342	gene	582
LKFPPHHB_00342	CDS	582				hypothetical protein
LKFPPHHB_00343	gene	294	groS
LKFPPHHB_00343	CDS	294	groS		COG0234	10 kDa chaperonin
LKFPPHHB_00344	gene	1650	groL
LKFPPHHB_00344	CDS	1650	groL			60 kDa chaperonin
LKFPPHHB_00345	gene	348
LKFPPHHB_00345	CDS	348				hypothetical protein
LKFPPHHB_00346	gene	984	epmB
LKFPPHHB_00346	CDS	984	epmB	5.4.3.-	COG1509	L-lysine 2,3-aminomutase
LKFPPHHB_00347	gene	567	efp
LKFPPHHB_00347	CDS	567	efp		COG0231	Elongation factor P
LKFPPHHB_00348	gene	132
LKFPPHHB_00348	CDS	132				hypothetical protein
LKFPPHHB_00349	gene	180
LKFPPHHB_00349	CDS	180				hypothetical protein
LKFPPHHB_00350	gene	525	blc
LKFPPHHB_00350	CDS	525	blc		COG3040	Outer membrane lipoprotein Blc
LKFPPHHB_00351	gene	978	epmA
LKFPPHHB_00351	CDS	978	epmA	6.3.1.-	COG2269	Elongation factor P--(R)-beta-lysine ligase
LKFPPHHB_00352	gene	1062	degS
LKFPPHHB_00352	CDS	1062	degS	3.4.21.107	COG0265	Serine endoprotease DegS
LKFPPHHB_00353	gene	1374	degQ
LKFPPHHB_00353	CDS	1374	degQ	3.4.21.107	COG0265	Periplasmic pH-dependent serine endoprotease DegQ
LKFPPHHB_00354	gene	402	yhcB
LKFPPHHB_00354	CDS	402	yhcB		COG3105	Inner membrane protein YhcB
LKFPPHHB_00355	gene	1128	zapE
LKFPPHHB_00355	CDS	1128	zapE		COG1485	Cell division protein ZapE
LKFPPHHB_00356	gene	429	rplM
LKFPPHHB_00356	CDS	429	rplM		COG0102	50S ribosomal protein L13
LKFPPHHB_00357	gene	393	rpsI
LKFPPHHB_00357	CDS	393	rpsI		COG0103	30S ribosomal protein S9
LKFPPHHB_00358	gene	642	sspA
LKFPPHHB_00358	CDS	642	sspA		COG0625	Stringent starvation protein A
LKFPPHHB_00359	gene	486	sspB
LKFPPHHB_00359	CDS	486	sspB		COG2969	Stringent starvation protein B
LKFPPHHB_00360	gene	1758	cysJ_1
LKFPPHHB_00360	CDS	1758	cysJ_1	1.8.1.2	COG0369	Sulfite reductase [NADPH] flavoprotein alpha-component
LKFPPHHB_00361	gene	5532
LKFPPHHB_00361	CDS	5532				hypothetical protein
LKFPPHHB_00362	gene	2334	arcB
LKFPPHHB_00362	CDS	2334	arcB	2.7.13.3	COG0642	Aerobic respiration control sensor protein ArcB
LKFPPHHB_00363	gene	720	mtgA
LKFPPHHB_00363	CDS	720	mtgA	2.4.1.129	COG0744	Biosynthetic peptidoglycan transglycosylase
LKFPPHHB_00364	gene	273	ptsO
LKFPPHHB_00364	CDS	273	ptsO		COG1925	Phosphocarrier protein NPr
LKFPPHHB_00365	gene	855	rapZ
LKFPPHHB_00365	CDS	855	rapZ		COG1660	RNase adapter protein RapZ
LKFPPHHB_00366	gene	480	ptsN
LKFPPHHB_00366	CDS	480	ptsN		COG1762	Nitrogen regulatory protein
LKFPPHHB_00367	gene	288	hpf
LKFPPHHB_00367	CDS	288	hpf		COG1544	Ribosome hibernation promoting factor
LKFPPHHB_00368	gene	1434	rpoN
LKFPPHHB_00368	CDS	1434	rpoN		COG1508	RNA polymerase sigma-54 factor
LKFPPHHB_00369	gene	726	lptB_1
LKFPPHHB_00369	CDS	726	lptB_1	3.6.3.-	COG1137	Lipopolysaccharide export system ATP-binding protein LptB
LKFPPHHB_00370	gene	552	lptA
LKFPPHHB_00370	CDS	552	lptA		COG1934	Lipopolysaccharide export system protein LptA
LKFPPHHB_00371	gene	573	lptC
LKFPPHHB_00371	CDS	573	lptC		COG3117	Lipopolysaccharide export system protein LptC
LKFPPHHB_00372	gene	567	kdsC
LKFPPHHB_00372	CDS	567	kdsC	3.1.3.45	COG1778	3-deoxy-D-manno-octulosonate 8-phosphate phosphatase KdsC
LKFPPHHB_00373	gene	984	kdsD
LKFPPHHB_00373	CDS	984	kdsD	5.3.1.13	COG0517	Arabinose 5-phosphate isomerase KdsD
LKFPPHHB_00374	gene	981	yrbG
LKFPPHHB_00374	CDS	981	yrbG		COG0530	Inner membrane protein YrbG
LKFPPHHB_00375	gene	816	mlaF
LKFPPHHB_00375	CDS	816	mlaF	3.6.3.-	COG1127	Intermembrane phospholipid transport system ATP-binding protein MlaF
LKFPPHHB_00376	gene	783	mlaE
LKFPPHHB_00376	CDS	783	mlaE		COG0767	Intermembrane phospholipid transport system permease protein MlaE
LKFPPHHB_00377	gene	546	mlaD
LKFPPHHB_00377	CDS	546	mlaD		COG1463	Intermembrane phospholipid transport system binding protein MlaD
LKFPPHHB_00378	gene	636	mlaC
LKFPPHHB_00378	CDS	636	mlaC		COG2854	Intermembrane phospholipid transport system binding protein MlaC
LKFPPHHB_00379	gene	306	mlaB
LKFPPHHB_00379	CDS	306	mlaB		COG3113	Intermembrane phospholipid transport system binding protein MlaB
LKFPPHHB_00380	gene	258	ibaG
LKFPPHHB_00380	CDS	258	ibaG		COG5007	Acid stress protein IbaG
LKFPPHHB_00381	gene	1260	murA
LKFPPHHB_00381	CDS	1260	murA	2.5.1.7	COG0766	UDP-N-acetylglucosamine 1-carboxyvinyltransferase
LKFPPHHB_00382	gene	285
LKFPPHHB_00382	CDS	285				hypothetical protein
LKFPPHHB_00383	gene	972	ispB
LKFPPHHB_00383	CDS	972	ispB	2.5.1.90	COG0142	Octaprenyl diphosphate synthase
LKFPPHHB_00384	gene	312	rplU
LKFPPHHB_00384	CDS	312	rplU		COG0261	50S ribosomal protein L21
LKFPPHHB_00385	gene	258	rpmA
LKFPPHHB_00385	CDS	258	rpmA		COG0211	50S ribosomal protein L27
LKFPPHHB_00386	gene	1173	obg
LKFPPHHB_00386	CDS	1173	obg	3.6.5.-	COG0536	GTPase Obg
LKFPPHHB_00387	gene	420	menI
LKFPPHHB_00387	CDS	420	menI	3.1.2.28	COG2050	1,4-dihydroxy-2-naphthoyl-CoA hydrolase
LKFPPHHB_00388	gene	759	entA
LKFPPHHB_00388	CDS	759	entA	1.3.1.28	COG1028	2,3-dihydro-2,3-dihydroxybenzoate dehydrogenase
LKFPPHHB_00389	gene	855	entB
LKFPPHHB_00389	CDS	855	entB	6.3.2.14	COG1535	Enterobactin synthase component B
LKFPPHHB_00390	gene	1617	entE
LKFPPHHB_00390	CDS	1617	entE	6.3.2.14	COG1021	Enterobactin synthase component E
LKFPPHHB_00391	gene	1179	entC
LKFPPHHB_00391	CDS	1179	entC	5.4.4.2	COG1169	Isochorismate synthase EntC
LKFPPHHB_00392	gene	969	fepB
LKFPPHHB_00392	CDS	969	fepB		COG4592	Ferrienterobactin-binding periplasmic protein
LKFPPHHB_00393	gene	1263	entS_2
LKFPPHHB_00393	CDS	1263	entS_2		COG0477	Enterobactin exporter EntS
LKFPPHHB_00394	gene	957	fepD
LKFPPHHB_00394	CDS	957	fepD		COG0609	Ferric enterobactin transport system permease protein FepD
LKFPPHHB_00395	gene	981	fepG
LKFPPHHB_00395	CDS	981	fepG		COG4779	Ferric enterobactin transport system permease protein FepG
LKFPPHHB_00396	gene	792	fepC_1
LKFPPHHB_00396	CDS	792	fepC_1		COG1120	Ferric enterobactin transport ATP-binding protein FepC
LKFPPHHB_00397	gene	3930	entF
LKFPPHHB_00397	CDS	3930	entF	2.7.7.-	COG1020	Enterobactin synthase component F
LKFPPHHB_00398	gene	219	mbtH
LKFPPHHB_00398	CDS	219	mbtH		COG3251	Protein MbtH
LKFPPHHB_00399	gene	1206	fes
LKFPPHHB_00399	CDS	1206	fes		COG2382	Enterochelin esterase
LKFPPHHB_00400	gene	2268	fepA
LKFPPHHB_00400	CDS	2268	fepA		COG4771	Ferrienterobactin receptor
LKFPPHHB_00401	gene	1392	dacB
LKFPPHHB_00401	CDS	1392	dacB	3.4.16.4	COG2027	D-alanyl-D-alanine carboxypeptidase DacB
LKFPPHHB_00402	gene	477	greA
LKFPPHHB_00402	CDS	477	greA		COG0782	Transcription elongation factor GreA
LKFPPHHB_00403	gene	294	yhbY
LKFPPHHB_00403	CDS	294	yhbY		COG1534	RNA-binding protein YhbY
LKFPPHHB_00404	gene	630	rlmE
LKFPPHHB_00404	CDS	630	rlmE	2.1.1.166	COG0293	Ribosomal RNA large subunit methyltransferase E
LKFPPHHB_00405	gene	1935	ftsH
LKFPPHHB_00405	CDS	1935	ftsH	3.4.24.-	COG0465	ATP-dependent zinc metalloprotease FtsH
LKFPPHHB_00406	gene	840	folP
LKFPPHHB_00406	CDS	840	folP	2.5.1.15	COG0294	Dihydropteroate synthase
LKFPPHHB_00407	gene	1335	glmM
LKFPPHHB_00407	CDS	1335	glmM	5.4.2.10	COG1109	Phosphoglucosamine mutase
LKFPPHHB_00408	gene	339	secG
LKFPPHHB_00408	CDS	339	secG		COG1314	Protein-export membrane protein SecG
LKFPPHHB_00409	gene	87
LKFPPHHB_00409	tRNA	87				tRNA-Leu(gag)
LKFPPHHB_00410	gene	77
LKFPPHHB_00410	tRNA	77				tRNA-Met(cat)
LKFPPHHB_00411	gene	432	rimP
LKFPPHHB_00411	CDS	432	rimP		COG0779	Ribosome maturation factor RimP
LKFPPHHB_00412	gene	1488	nusA
LKFPPHHB_00412	CDS	1488	nusA		COG0195	Transcription termination/antitermination protein NusA
LKFPPHHB_00413	gene	2694	infB
LKFPPHHB_00413	CDS	2694	infB		COG0532	Translation initiation factor IF-2
LKFPPHHB_00414	gene	411	rbfA
LKFPPHHB_00414	CDS	411	rbfA		COG0858	30S ribosome-binding factor
LKFPPHHB_00415	gene	945	truB
LKFPPHHB_00415	CDS	945	truB	5.4.99.25	COG0130	tRNA pseudouridine synthase B
LKFPPHHB_00416	gene	270	rpsO
LKFPPHHB_00416	CDS	270	rpsO		COG0184	30S ribosomal protein S15
LKFPPHHB_00417	gene	2139	pnp
LKFPPHHB_00417	CDS	2139	pnp	2.7.7.8	COG1185	Polyribonucleotide nucleotidyltransferase
LKFPPHHB_00418	gene	885	nlpI
LKFPPHHB_00418	CDS	885	nlpI		COG4785	Lipoprotein NlpI
LKFPPHHB_00419	gene	1941	deaD
LKFPPHHB_00419	CDS	1941	deaD	3.6.4.13	COG0513	ATP-dependent RNA helicase DeaD
LKFPPHHB_00420	gene	747	gdhI
LKFPPHHB_00420	CDS	747	gdhI	1.1.1.47	COG1028	Glucose 1-dehydrogenase 1
LKFPPHHB_00421	gene	921	rhaS_2
LKFPPHHB_00421	CDS	921	rhaS_2			HTH-type transcriptional activator RhaS
LKFPPHHB_00422	gene	1011	fgd
LKFPPHHB_00422	CDS	1011	fgd	1.1.98.2		F420-dependent glucose-6-phosphate dehydrogenase
LKFPPHHB_00423	gene	879
LKFPPHHB_00423	CDS	879				hypothetical protein
LKFPPHHB_00424	gene	996	yhbU
LKFPPHHB_00424	CDS	996	yhbU	3.4.-.-	COG0826	putative protease YhbU
LKFPPHHB_00425	gene	525	ubiJ_1
LKFPPHHB_00425	CDS	525	ubiJ_1			Ubiquinone biosynthesis accessory factor UbiJ
LKFPPHHB_00426	gene	507
LKFPPHHB_00426	CDS	507				hypothetical protein
LKFPPHHB_00427	gene	414
LKFPPHHB_00427	CDS	414				hypothetical protein
LKFPPHHB_00428	gene	384
LKFPPHHB_00428	CDS	384				hypothetical protein
LKFPPHHB_00429	gene	522	yhbO
LKFPPHHB_00429	CDS	522	yhbO	3.1.2.-	COG0693	Protein/nucleic acid deglycase 2
LKFPPHHB_00430	gene	636
LKFPPHHB_00430	CDS	636				hypothetical protein
LKFPPHHB_00431	gene	468	nrdG
LKFPPHHB_00431	CDS	468	nrdG	1.97.1.-	COG0602	Anaerobic ribonucleoside-triphosphate reductase-activating protein
LKFPPHHB_00432	gene	2139	nrdD
LKFPPHHB_00432	CDS	2139	nrdD	1.1.98.6	COG1328	Anaerobic ribonucleoside-triphosphate reductase
LKFPPHHB_00433	gene	2379
LKFPPHHB_00433	CDS	2379				hypothetical protein
LKFPPHHB_00434	gene	1002	galR
LKFPPHHB_00434	CDS	1002	galR		COG1609	HTH-type transcriptional regulator GalR
LKFPPHHB_00435	gene	2274	dorA
LKFPPHHB_00435	CDS	2274	dorA	1.7.2.3	COG0243	Dimethyl sulfoxide/trimethylamine N-oxide reductase
LKFPPHHB_00436	gene	1740	ftsI_1
LKFPPHHB_00436	CDS	1740	ftsI_1	3.4.16.4	COG0768	Peptidoglycan D,D-transpeptidase FtsI
LKFPPHHB_00437	gene	1212	mdtA_1
LKFPPHHB_00437	CDS	1212	mdtA_1			Multidrug resistance protein MdtA
LKFPPHHB_00438	gene	3228	mdtB_1
LKFPPHHB_00438	CDS	3228	mdtB_1			Multidrug resistance protein MdtB
LKFPPHHB_00439	gene	3102	mdtC_1
LKFPPHHB_00439	CDS	3102	mdtC_1			Multidrug resistance protein MdtC
LKFPPHHB_00440	gene	1386	oprM_1
LKFPPHHB_00440	CDS	1386	oprM_1		COG1538	Outer membrane protein OprM
LKFPPHHB_00441	gene	2151	aas_1
LKFPPHHB_00441	CDS	2151	aas_1		COG0204	Bifunctional protein Aas
LKFPPHHB_00442	gene	1191	lplT
LKFPPHHB_00442	CDS	1191	lplT			Lysophospholipid transporter LplT
LKFPPHHB_00443	gene	387	ridA
LKFPPHHB_00443	CDS	387	ridA	3.5.99.10	COG0251	2-iminobutanoate/2-iminopropanoate deaminase
LKFPPHHB_00444	gene	465	pyrI
LKFPPHHB_00444	CDS	465	pyrI		COG1781	Aspartate carbamoyltransferase regulatory chain
LKFPPHHB_00445	gene	936	pyrB
LKFPPHHB_00445	CDS	936	pyrB	2.1.3.2	COG0540	Aspartate carbamoyltransferase
LKFPPHHB_00446	gene	1008	argF
LKFPPHHB_00446	CDS	1008	argF	2.1.3.3	COG0078	Ornithine carbamoyltransferase subunit F
LKFPPHHB_00447	gene	417	rraB
LKFPPHHB_00447	CDS	417	rraB		COG3076	Regulator of ribonuclease activity B
LKFPPHHB_00448	gene	762
LKFPPHHB_00448	CDS	762				hypothetical protein
LKFPPHHB_00449	gene	981
LKFPPHHB_00449	CDS	981				hypothetical protein
LKFPPHHB_00450	gene	1374
LKFPPHHB_00450	CDS	1374				hypothetical protein
LKFPPHHB_00451	gene	459	holC
LKFPPHHB_00451	CDS	459	holC	2.7.7.7	COG2927	DNA polymerase III subunit chi
LKFPPHHB_00452	gene	1512	pepA
LKFPPHHB_00452	CDS	1512	pepA	3.4.11.1	COG0260	Cytosol aminopeptidase
LKFPPHHB_00453	gene	1101	lptF
LKFPPHHB_00453	CDS	1101	lptF		COG0795	Lipopolysaccharide export system permease protein LptF
LKFPPHHB_00454	gene	1077	lptG
LKFPPHHB_00454	CDS	1077	lptG		COG0795	Lipopolysaccharide export system permease protein LptG
LKFPPHHB_00455	gene	636
LKFPPHHB_00455	CDS	636				hypothetical protein
LKFPPHHB_00456	gene	909	dmlR_2
LKFPPHHB_00456	CDS	909	dmlR_2			HTH-type transcriptional regulator DmlR
LKFPPHHB_00457	gene	1281
LKFPPHHB_00457	CDS	1281				hypothetical protein
LKFPPHHB_00458	gene	1503
LKFPPHHB_00458	CDS	1503				hypothetical protein
LKFPPHHB_00459	gene	1572	ddpA_1
LKFPPHHB_00459	CDS	1572	ddpA_1		COG0747	putative D,D-dipeptide-binding periplasmic protein DdpA
LKFPPHHB_00460	gene	729
LKFPPHHB_00460	CDS	729		1.1.99.3		Gluconate 2-dehydrogenase subunit 3
LKFPPHHB_00461	gene	1770
LKFPPHHB_00461	CDS	1770		1.1.99.3		Gluconate 2-dehydrogenase flavoprotein
LKFPPHHB_00462	gene	1263	adhB
LKFPPHHB_00462	CDS	1263	adhB	1.1.5.5		Alcohol dehydrogenase (quinone), cytochrome c subunit
LKFPPHHB_00463	gene	669
LKFPPHHB_00463	CDS	669				hypothetical protein
LKFPPHHB_00464	gene	636
LKFPPHHB_00464	CDS	636				hypothetical protein
LKFPPHHB_00465	gene	510
LKFPPHHB_00465	CDS	510				hypothetical protein
LKFPPHHB_00466	gene	402
LKFPPHHB_00466	CDS	402				hypothetical protein
LKFPPHHB_00467	gene	996
LKFPPHHB_00467	CDS	996				hypothetical protein
LKFPPHHB_00468	gene	462
LKFPPHHB_00468	CDS	462				hypothetical protein
LKFPPHHB_00469	gene	387
LKFPPHHB_00469	CDS	387				hypothetical protein
LKFPPHHB_00470	gene	1047
LKFPPHHB_00470	CDS	1047				hypothetical protein
LKFPPHHB_00471	gene	85
LKFPPHHB_00471	tRNA	85				tRNA-Leu(caa)
LKFPPHHB_00472	gene	330	symE_1
LKFPPHHB_00472	CDS	330	symE_1	3.1.-.-		Toxic protein SymE
LKFPPHHB_00473	gene	819	cdh_2
LKFPPHHB_00473	CDS	819	cdh_2	3.6.1.26	COG2134	CDP-diacylglycerol pyrophosphatase
LKFPPHHB_00474	gene	159
LKFPPHHB_00474	CDS	159				hypothetical protein
LKFPPHHB_00475	gene	861	fba
LKFPPHHB_00475	CDS	861	fba	4.1.2.13		Fructose-bisphosphate aldolase
LKFPPHHB_00476	gene	1425	fruA_1
LKFPPHHB_00476	CDS	1425	fruA_1		COG1299	PTS system fructose-specific EIIB'BC component
LKFPPHHB_00477	gene	474	manP
LKFPPHHB_00477	CDS	474	manP		COG1299	PTS system mannose-specific EIIBCA component
LKFPPHHB_00478	gene	1518	manR_1
LKFPPHHB_00478	CDS	1518	manR_1		COG1762	Transcriptional regulator ManR
LKFPPHHB_00479	gene	1392	uhpT
LKFPPHHB_00479	CDS	1392	uhpT		COG2271	Hexose-6-phosphate:phosphate antiporter
LKFPPHHB_00480	gene	1329	uhpC
LKFPPHHB_00480	CDS	1329	uhpC		COG2271	Membrane sensor protein UhpC
LKFPPHHB_00481	gene	1500	uhpB
LKFPPHHB_00481	CDS	1500	uhpB	2.7.13.3		Signal transduction histidine-protein kinase/phosphatase UhpB
LKFPPHHB_00482	gene	594	uhpA
LKFPPHHB_00482	CDS	594	uhpA		COG2197	Transcriptional regulatory protein UhpA
LKFPPHHB_00483	gene	669
LKFPPHHB_00483	CDS	669				hypothetical protein
LKFPPHHB_00484	gene	1170	ampC_1
LKFPPHHB_00484	CDS	1170	ampC_1	3.5.2.6		Beta-lactamase
LKFPPHHB_00485	gene	507
LKFPPHHB_00485	CDS	507				hypothetical protein
LKFPPHHB_00486	gene	1113	dadA_1
LKFPPHHB_00486	CDS	1113	dadA_1	1.4.99.-		D-amino acid dehydrogenase
LKFPPHHB_00487	gene	762	artM_1
LKFPPHHB_00487	CDS	762	artM_1		COG1126	Arginine transport ATP-binding protein ArtM
LKFPPHHB_00488	gene	807	artQ_1
LKFPPHHB_00488	CDS	807	artQ_1		COG0765	Arginine transport system permease protein ArtQ
LKFPPHHB_00489	gene	813	nocT_1
LKFPPHHB_00489	CDS	813	nocT_1			Nopaline-binding periplasmic protein
LKFPPHHB_00490	gene	1086	cytR_2
LKFPPHHB_00490	CDS	1086	cytR_2		COG1609	HTH-type transcriptional repressor CytR
LKFPPHHB_00491	gene	714
LKFPPHHB_00491	CDS	714				hypothetical protein
LKFPPHHB_00492	gene	966	smc_1
LKFPPHHB_00492	CDS	966	smc_1			Chromosome partition protein Smc
LKFPPHHB_00493	gene	2292	mdoB
LKFPPHHB_00493	CDS	2292	mdoB	2.7.8.20		Phosphoglycerol transferase I
LKFPPHHB_00494	gene	390
LKFPPHHB_00494	CDS	390				hypothetical protein
LKFPPHHB_00495	gene	918	pgrR_2
LKFPPHHB_00495	CDS	918	pgrR_2			HTH-type transcriptional regulator PgrR
LKFPPHHB_00496	gene	1014
LKFPPHHB_00496	CDS	1014				hypothetical protein
LKFPPHHB_00497	gene	966
LKFPPHHB_00497	CDS	966				hypothetical protein
LKFPPHHB_00498	gene	555
LKFPPHHB_00498	CDS	555				hypothetical protein
LKFPPHHB_00499	gene	1389	ydfJ
LKFPPHHB_00499	CDS	1389	ydfJ			Putative transporter YdfJ
LKFPPHHB_00500	gene	1023	ccpA_1
LKFPPHHB_00500	CDS	1023	ccpA_1		COG1609	Catabolite control protein A
LKFPPHHB_00501	gene	987	rihB_1
LKFPPHHB_00501	CDS	987	rihB_1	3.2.2.8	COG1957	Pyrimidine-specific ribonucleoside hydrolase RihB
LKFPPHHB_00502	gene	465
LKFPPHHB_00502	CDS	465				hypothetical protein
LKFPPHHB_00503	gene	795	fhuF
LKFPPHHB_00503	CDS	795	fhuF		COG4114	Ferric iron reductase protein FhuF
LKFPPHHB_00504	gene	1098
LKFPPHHB_00504	CDS	1098				hypothetical protein
LKFPPHHB_00505	gene	285
LKFPPHHB_00505	CDS	285				hypothetical protein
LKFPPHHB_00506	gene	87
LKFPPHHB_00506	tRNA	87				tRNA-Leu(cag)
LKFPPHHB_00507	gene	87
LKFPPHHB_00507	tRNA	87				tRNA-Leu(cag)
LKFPPHHB_00508	gene	87
LKFPPHHB_00508	tRNA	87				tRNA-Leu(cag)
LKFPPHHB_00509	gene	1032	rsmC
LKFPPHHB_00509	CDS	1032	rsmC	2.1.1.172	COG2813	Ribosomal RNA small subunit methyltransferase C
LKFPPHHB_00510	gene	411	holD
LKFPPHHB_00510	CDS	411	holD	2.7.7.7	COG3050	DNA polymerase III subunit psi
LKFPPHHB_00511	gene	441	rimI
LKFPPHHB_00511	CDS	441	rimI	2.3.1.266	COG0456	[Ribosomal protein S18]-alanine N-acetyltransferase
LKFPPHHB_00512	gene	681	yjjG
LKFPPHHB_00512	CDS	681	yjjG	3.1.3.5	COG1011	Pyrimidine 5'-nucleotidase YjjG
LKFPPHHB_00513	gene	651	ytjB
LKFPPHHB_00513	CDS	651	ytjB		COG3726	putative inner membrane protein Smp
LKFPPHHB_00514	gene	978	serB
LKFPPHHB_00514	CDS	978	serB	3.1.3.3	COG0560	Phosphoserine phosphatase
LKFPPHHB_00515	gene	1383	radA
LKFPPHHB_00515	CDS	1383	radA	3.6.4.-	COG1066	DNA repair protein RadA
LKFPPHHB_00516	gene	1242	nadR
LKFPPHHB_00516	CDS	1242	nadR		COG1056	Trifunctional NAD biosynthesis/regulator protein NadR
LKFPPHHB_00517	gene	1002
LKFPPHHB_00517	CDS	1002				Zinc-type alcohol dehydrogenase-like protein
LKFPPHHB_00518	gene	897	dmlR_3
LKFPPHHB_00518	CDS	897	dmlR_3			HTH-type transcriptional regulator DmlR
LKFPPHHB_00519	gene	603	fic_1
LKFPPHHB_00519	CDS	603	fic_1	2.7.7.-	COG2184	putative protein adenylyltransferase Fic
LKFPPHHB_00520	gene	165
LKFPPHHB_00520	CDS	165				hypothetical protein
LKFPPHHB_00521	gene	1668	ettA
LKFPPHHB_00521	CDS	1668	ettA		COG0488	Energy-dependent translational throttle protein EttA
LKFPPHHB_00522	gene	771	deoR_1
LKFPPHHB_00522	CDS	771	deoR_1		COG1349	Deoxyribose operon repressor
LKFPPHHB_00523	gene	918	rbsK_2
LKFPPHHB_00523	CDS	918	rbsK_2	2.7.1.15	COG0524	Ribokinase
LKFPPHHB_00524	gene	1326	fucP
LKFPPHHB_00524	CDS	1326	fucP		COG0738	L-fucose-proton symporter
LKFPPHHB_00525	gene	1014
LKFPPHHB_00525	CDS	1014				hypothetical protein
LKFPPHHB_00526	gene	699	livF_1
LKFPPHHB_00526	CDS	699	livF_1		COG0410	High-affinity branched-chain amino acid transport ATP-binding protein LivF
LKFPPHHB_00527	gene	792	lptB_2
LKFPPHHB_00527	CDS	792	lptB_2	3.6.3.-	COG1137	Lipopolysaccharide export system ATP-binding protein LptB
LKFPPHHB_00528	gene	1074
LKFPPHHB_00528	CDS	1074				hypothetical protein
LKFPPHHB_00529	gene	1566
LKFPPHHB_00529	CDS	1566				hypothetical protein
LKFPPHHB_00530	gene	1272	amiC_1
LKFPPHHB_00530	CDS	1272	amiC_1			Aliphatic amidase expression-regulating protein
LKFPPHHB_00531	gene	702	lgoR_1
LKFPPHHB_00531	CDS	702	lgoR_1		COG1802	putative HTH-type transcriptional regulator LgoR
LKFPPHHB_00532	gene	3618	carB_1
LKFPPHHB_00532	CDS	3618	carB_1			Carbamoyl-phosphate synthase large chain
LKFPPHHB_00533	gene	1797	atzF
LKFPPHHB_00533	CDS	1797	atzF	3.5.1.54		Allophanate hydrolase
LKFPPHHB_00534	gene	1920	slt
LKFPPHHB_00534	CDS	1920	slt	4.2.2.-	COG0741	Soluble lytic murein transglycosylase
LKFPPHHB_00535	gene	318	trpR
LKFPPHHB_00535	CDS	318	trpR		COG2973	Trp operon repressor
LKFPPHHB_00536	gene	609	yjjX
LKFPPHHB_00536	CDS	609	yjjX	3.6.1.-	COG1986	Inosine/xanthosine triphosphatase
LKFPPHHB_00537	gene	648	cobC
LKFPPHHB_00537	CDS	648	cobC	3.1.3.73	COG0406	Adenosylcobalamin/alpha-ribazole phosphatase
LKFPPHHB_00538	gene	882	rob_1
LKFPPHHB_00538	CDS	882	rob_1		COG2207	Right origin-binding protein
LKFPPHHB_00539	gene	456
LKFPPHHB_00539	CDS	456				hypothetical protein
LKFPPHHB_00540	gene	717	arcA
LKFPPHHB_00540	CDS	717	arcA		COG0745	Aerobic respiration control protein ArcA
LKFPPHHB_00541	gene	177
LKFPPHHB_00541	CDS	177				hypothetical protein
LKFPPHHB_00542	gene	705	trmL_2
LKFPPHHB_00542	CDS	705	trmL_2	2.1.1.207		tRNA (cytidine(34)-2'-O)-methyltransferase
LKFPPHHB_00543	gene	2463	thrA
LKFPPHHB_00543	CDS	2463	thrA		COG0460	Bifunctional aspartokinase/homoserine dehydrogenase 1
LKFPPHHB_00544	gene	930	thrB
LKFPPHHB_00544	CDS	930	thrB	2.7.1.39		Homoserine kinase
LKFPPHHB_00545	gene	1284	thrC
LKFPPHHB_00545	CDS	1284	thrC	4.2.3.1	COG0498	Threonine synthase
LKFPPHHB_00546	gene	774	yaaA
LKFPPHHB_00546	CDS	774	yaaA		COG3022	Peroxide stress resistance protein YaaA
LKFPPHHB_00547	gene	954	talB
LKFPPHHB_00547	CDS	954	talB	2.2.1.2	COG0176	Transaldolase B
LKFPPHHB_00548	gene	588	mog
LKFPPHHB_00548	CDS	588	mog	2.7.7.75	COG0521	Molybdopterin adenylyltransferase
LKFPPHHB_00549	gene	1308	proP_1
LKFPPHHB_00549	CDS	1308	proP_1			Proline/betaine transporter
LKFPPHHB_00550	gene	570	satP
LKFPPHHB_00550	CDS	570	satP		COG1584	Succinate-acetate/proton symporter SatP
LKFPPHHB_00551	gene	1911	dnaK_1
LKFPPHHB_00551	CDS	1911	dnaK_1		COG0443	Chaperone protein DnaK
LKFPPHHB_00552	gene	1146	dnaJ
LKFPPHHB_00552	CDS	1146	dnaJ		COG0484	Chaperone protein DnaJ
LKFPPHHB_00553	gene	1179	nhaA
LKFPPHHB_00553	CDS	1179	nhaA		COG3004	Na(+)/H(+) antiporter NhaA
LKFPPHHB_00554	gene	909	nhaR
LKFPPHHB_00554	CDS	909	nhaR		COG0583	Transcriptional activator protein NhaR
LKFPPHHB_00555	gene	264	rpsT
LKFPPHHB_00555	CDS	264	rpsT		COG0268	30S ribosomal protein S20
LKFPPHHB_00556	gene	930	ribF
LKFPPHHB_00556	CDS	930	ribF		COG0196	Bifunctional riboflavin kinase/FMN adenylyltransferase
LKFPPHHB_00557	gene	2817	ileS
LKFPPHHB_00557	CDS	2817	ileS	6.1.1.5	COG0060	Isoleucine--tRNA ligase
LKFPPHHB_00558	gene	507	lspA
LKFPPHHB_00558	CDS	507	lspA	3.4.23.36	COG0597	Lipoprotein signal peptidase
LKFPPHHB_00559	gene	471	fkpB
LKFPPHHB_00559	CDS	471	fkpB	5.2.1.8	COG1047	FKBP-type 16 kDa peptidyl-prolyl cis-trans isomerase
LKFPPHHB_00560	gene	954	ispH
LKFPPHHB_00560	CDS	954	ispH	1.17.7.4	COG0761	4-hydroxy-3-methylbut-2-enyl diphosphate reductase
LKFPPHHB_00561	gene	816	dapB
LKFPPHHB_00561	CDS	816	dapB	1.17.1.8	COG0289	4-hydroxy-tetrahydrodipicolinate reductase
LKFPPHHB_00562	gene	1149	carA_1
LKFPPHHB_00562	CDS	1149	carA_1	6.3.5.5	COG0505	Carbamoyl-phosphate synthase small chain
LKFPPHHB_00563	gene	3228	carB_2
LKFPPHHB_00563	CDS	3228	carB_2	6.3.5.5	COG0458	Carbamoyl-phosphate synthase large chain
LKFPPHHB_00564	gene	1140
LKFPPHHB_00564	CDS	1140				hypothetical protein
LKFPPHHB_00565	gene	483	folA
LKFPPHHB_00565	CDS	483	folA	1.5.1.3	COG0262	Dihydrofolate reductase
LKFPPHHB_00566	gene	1884
LKFPPHHB_00566	CDS	1884				hypothetical protein
LKFPPHHB_00567	gene	858	apaH
LKFPPHHB_00567	CDS	858	apaH	3.6.1.41	COG0639	Bis(5'-nucleosyl)-tetraphosphatase [symmetrical]
LKFPPHHB_00568	gene	378	apaG
LKFPPHHB_00568	CDS	378	apaG		COG2967	Protein ApaG
LKFPPHHB_00569	gene	822	rsmA
LKFPPHHB_00569	CDS	822	rsmA	2.1.1.182	COG0030	Ribosomal RNA small subunit methyltransferase A
LKFPPHHB_00570	gene	993	pdxA
LKFPPHHB_00570	CDS	993	pdxA	1.1.1.262	COG1995	4-hydroxythreonine-4-phosphate dehydrogenase
LKFPPHHB_00571	gene	1296	surA
LKFPPHHB_00571	CDS	1296	surA	5.2.1.8	COG0760	Chaperone SurA
LKFPPHHB_00572	gene	2397	lptD
LKFPPHHB_00572	CDS	2397	lptD		COG1452	LPS-assembly protein LptD
LKFPPHHB_00573	gene	810	djlA
LKFPPHHB_00573	CDS	810	djlA		COG1076	Co-chaperone protein DjlA
LKFPPHHB_00574	gene	654	rluA_1
LKFPPHHB_00574	CDS	654	rluA_1	5.4.99.28	COG0564	Dual-specificity RNA pseudouridine synthase RluA
LKFPPHHB_00575	gene	2907	rapA
LKFPPHHB_00575	CDS	2907	rapA	3.6.4.-	COG0553	RNA polymerase-associated protein RapA
LKFPPHHB_00576	gene	2355	polB
LKFPPHHB_00576	CDS	2355	polB	2.7.7.7	COG0417	DNA polymerase II
LKFPPHHB_00577	gene	765	yabI
LKFPPHHB_00577	CDS	765	yabI		COG0586	Inner membrane protein YabI
LKFPPHHB_00578	gene	702	thiQ
LKFPPHHB_00578	CDS	702	thiQ	3.6.3.-	COG3840	Thiamine import ATP-binding protein ThiQ
LKFPPHHB_00579	gene	1587
LKFPPHHB_00579	CDS	1587				hypothetical protein
LKFPPHHB_00580	gene	987	thiB
LKFPPHHB_00580	CDS	987	thiB		COG4143	Thiamine-binding periplasmic protein
LKFPPHHB_00581	gene	1662	sgrR_1
LKFPPHHB_00581	CDS	1662	sgrR_1		COG4533	HTH-type transcriptional regulator SgrR
LKFPPHHB_00582	gene	1179	setA
LKFPPHHB_00582	CDS	1179	setA			Sugar efflux transporter A
LKFPPHHB_00583	gene	606	leuD1
LKFPPHHB_00583	CDS	606	leuD1	4.2.1.33	COG0066	3-isopropylmalate dehydratase small subunit 1
LKFPPHHB_00584	gene	1407	leuC1
LKFPPHHB_00584	CDS	1407	leuC1	4.2.1.33	COG0065	3-isopropylmalate dehydratase large subunit 1
LKFPPHHB_00585	gene	1092	leuB
LKFPPHHB_00585	CDS	1092	leuB	1.1.1.85	COG0473	3-isopropylmalate dehydrogenase
LKFPPHHB_00586	gene	1563	leuA_1
LKFPPHHB_00586	CDS	1563	leuA_1	2.3.3.13	COG0119	2-isopropylmalate synthase
LKFPPHHB_00587	gene	1722	ilvI
LKFPPHHB_00587	CDS	1722	ilvI	2.2.1.6	COG0028	Acetolactate synthase isozyme 3 large subunit
LKFPPHHB_00588	gene	492	ilvH
LKFPPHHB_00588	CDS	492	ilvH	2.2.1.6	COG0440	Acetolactate synthase isozyme 3 small subunit
LKFPPHHB_00589	gene	1011	cra
LKFPPHHB_00589	CDS	1011	cra		COG1609	Catabolite repressor/activator
LKFPPHHB_00590	gene	459	mraZ
LKFPPHHB_00590	CDS	459	mraZ		COG2001	Transcriptional regulator MraZ
LKFPPHHB_00591	gene	942	rsmH
LKFPPHHB_00591	CDS	942	rsmH	2.1.1.199	COG0275	Ribosomal RNA small subunit methyltransferase H
LKFPPHHB_00592	gene	321	ftsL
LKFPPHHB_00592	CDS	321	ftsL		COG3116	Cell division protein FtsL
LKFPPHHB_00593	gene	1767	ftsI_2
LKFPPHHB_00593	CDS	1767	ftsI_2	3.4.16.4	COG0768	Peptidoglycan D,D-transpeptidase FtsI
LKFPPHHB_00594	gene	1488	murE
LKFPPHHB_00594	CDS	1488	murE	6.3.2.13	COG0769	UDP-N-acetylmuramoyl-L-alanyl-D-glutamate--2,6-diaminopimelate ligase
LKFPPHHB_00595	gene	1359	murF
LKFPPHHB_00595	CDS	1359	murF	6.3.2.10	COG0770	UDP-N-acetylmuramoyl-tripeptide--D-alanyl-D-alanine ligase
LKFPPHHB_00596	gene	1083	mraY
LKFPPHHB_00596	CDS	1083	mraY	2.7.8.13	COG0472	Phospho-N-acetylmuramoyl-pentapeptide-transferase
LKFPPHHB_00597	gene	1317	murD
LKFPPHHB_00597	CDS	1317	murD	6.3.2.9	COG0771	UDP-N-acetylmuramoylalanine--D-glutamate ligase
LKFPPHHB_00598	gene	1215	ftsW
LKFPPHHB_00598	CDS	1215	ftsW	2.4.1.129	COG0772	putative peptidoglycan glycosyltransferase FtsW
LKFPPHHB_00599	gene	1059	murG
LKFPPHHB_00599	CDS	1059	murG	2.4.1.227	COG0707	UDP-N-acetylglucosamine--N-acetylmuramyl-(pentapeptide) pyrophosphoryl-undecaprenol N-acetylglucosamine transferase
LKFPPHHB_00600	gene	1479	murC
LKFPPHHB_00600	CDS	1479	murC	6.3.2.8	COG0773	UDP-N-acetylmuramate--L-alanine ligase
LKFPPHHB_00601	gene	921	ddlB
LKFPPHHB_00601	CDS	921	ddlB	6.3.2.4	COG1181	D-alanine--D-alanine ligase B
LKFPPHHB_00602	gene	825	ftsQ
LKFPPHHB_00602	CDS	825	ftsQ		COG1589	Cell division protein FtsQ
LKFPPHHB_00603	gene	1257	ftsA
LKFPPHHB_00603	CDS	1257	ftsA		COG0849	Cell division protein FtsA
LKFPPHHB_00604	gene	1155	ftsZ
LKFPPHHB_00604	CDS	1155	ftsZ		COG0206	Cell division protein FtsZ
LKFPPHHB_00605	gene	918	lpxC
LKFPPHHB_00605	CDS	918	lpxC	3.5.1.108	COG0774	UDP-3-O-acyl-N-acetylglucosamine deacetylase
LKFPPHHB_00606	gene	525	secM
LKFPPHHB_00606	CDS	525	secM			Secretion monitor
LKFPPHHB_00607	gene	2709	secA
LKFPPHHB_00607	CDS	2709	secA		COG0653	Protein translocase subunit SecA
LKFPPHHB_00608	gene	396	mutT
LKFPPHHB_00608	CDS	396	mutT	3.6.1.55	COG0494	8-oxo-dGTP diphosphatase
LKFPPHHB_00609	gene	198	yacG
LKFPPHHB_00609	CDS	198	yacG		COG3024	DNA gyrase inhibitor YacG
LKFPPHHB_00610	gene	744	zapD
LKFPPHHB_00610	CDS	744	zapD		COG4582	Cell division protein ZapD
LKFPPHHB_00611	gene	609	coaE
LKFPPHHB_00611	CDS	609	coaE	2.7.1.24	COG0237	Dephospho-CoA kinase
LKFPPHHB_00612	gene	1041	guaC
LKFPPHHB_00612	CDS	1041	guaC	1.7.1.7	COG0516	GMP reductase
LKFPPHHB_00613	gene	1200	epsF
LKFPPHHB_00613	CDS	1200	epsF		COG1459	Type II secretion system protein F
LKFPPHHB_00614	gene	1386	gspE
LKFPPHHB_00614	CDS	1386	gspE		COG2804	Putative type II secretion system protein E
LKFPPHHB_00615	gene	456
LKFPPHHB_00615	CDS	456				hypothetical protein
LKFPPHHB_00616	gene	957	nadC
LKFPPHHB_00616	CDS	957	nadC	2.4.2.19	COG0157	Nicotinate-nucleotide pyrophosphorylase [carboxylating]
LKFPPHHB_00617	gene	552	ampD
LKFPPHHB_00617	CDS	552	ampD	3.5.1.28	COG3023	1,6-anhydro-N-acetylmuramyl-L-alanine amidase AmpD
LKFPPHHB_00618	gene	855	ampE
LKFPPHHB_00618	CDS	855	ampE		COG3725	Protein AmpE
LKFPPHHB_00619	gene	960
LKFPPHHB_00619	CDS	960		3.2.1.55	COG3940	Extracellular exo-alpha-(1->5)-L-arabinofuranosidase
LKFPPHHB_00620	gene	1413	yicJ
LKFPPHHB_00620	CDS	1413	yicJ		COG2211	Inner membrane symporter YicJ
LKFPPHHB_00621	gene	1356	aroP
LKFPPHHB_00621	CDS	1356	aroP		COG1113	Aromatic amino acid transport protein AroP
LKFPPHHB_00622	gene	765	pdhR
LKFPPHHB_00622	CDS	765	pdhR		COG2186	Pyruvate dehydrogenase complex repressor
LKFPPHHB_00623	gene	2667	aceE
LKFPPHHB_00623	CDS	2667	aceE	1.2.4.1	COG2609	Pyruvate dehydrogenase E1 component
LKFPPHHB_00624	gene	1902	aceF
LKFPPHHB_00624	CDS	1902	aceF	2.3.1.12	COG0508	Dihydrolipoyllysine-residue acetyltransferase component of pyruvate dehydrogenase complex
LKFPPHHB_00625	gene	1425	lpdA
LKFPPHHB_00625	CDS	1425	lpdA	1.8.1.4	COG1249	Dihydrolipoyl dehydrogenase
LKFPPHHB_00626	gene	426
LKFPPHHB_00626	CDS	426				hypothetical protein
LKFPPHHB_00627	gene	141
LKFPPHHB_00627	CDS	141				hypothetical protein
LKFPPHHB_00628	gene	900	yhaJ_1
LKFPPHHB_00628	CDS	900	yhaJ_1			HTH-type transcriptional regulator YhaJ
LKFPPHHB_00629	gene	510	padC
LKFPPHHB_00629	CDS	510	padC	4.1.1.102	COG3479	Phenolic acid decarboxylase PadC
LKFPPHHB_00630	gene	2520	acnB
LKFPPHHB_00630	CDS	2520	acnB	4.2.1.3	COG1049	Aconitate hydratase B
LKFPPHHB_00631	gene	378
LKFPPHHB_00631	CDS	378				hypothetical protein
LKFPPHHB_00632	gene	684	fabG_1
LKFPPHHB_00632	CDS	684	fabG_1	1.1.1.100		3-oxoacyl-[acyl-carrier-protein] reductase FabG
LKFPPHHB_00633	gene	1197
LKFPPHHB_00633	CDS	1197				hypothetical protein
LKFPPHHB_00634	gene	1416	actP_2
LKFPPHHB_00634	CDS	1416	actP_2			Cation/acetate symporter ActP
LKFPPHHB_00635	gene	885	dapA_1
LKFPPHHB_00635	CDS	885	dapA_1	4.3.3.7	COG0329	4-hydroxy-tetrahydrodipicolinate synthase
LKFPPHHB_00636	gene	1149	adh1
LKFPPHHB_00636	CDS	1149	adh1	1.1.1.192	COG1454	Long-chain-alcohol dehydrogenase 1
LKFPPHHB_00637	gene	1260	dtnK
LKFPPHHB_00637	CDS	1260	dtnK	2.7.1.219	COG3395	D-threonate kinase
LKFPPHHB_00638	gene	981	pdxA2
LKFPPHHB_00638	CDS	981	pdxA2	1.1.1.408	COG1995	D-threonate 4-phosphate dehydrogenase
LKFPPHHB_00639	gene	765	glcR_1
LKFPPHHB_00639	CDS	765	glcR_1		COG1349	HTH-type transcriptional repressor GlcR
LKFPPHHB_00640	gene	810	speD
LKFPPHHB_00640	CDS	810	speD	4.1.1.50	COG1586	S-adenosylmethionine decarboxylase proenzyme
LKFPPHHB_00641	gene	864	speE
LKFPPHHB_00641	CDS	864	speE	2.5.1.-	COG0421	Polyamine aminopropyltransferase
LKFPPHHB_00642	gene	348
LKFPPHHB_00642	CDS	348				hypothetical protein
LKFPPHHB_00643	gene	1596	cueO
LKFPPHHB_00643	CDS	1596	cueO		COG2132	Blue copper oxidase CueO
LKFPPHHB_00644	gene	1284	mdeA
LKFPPHHB_00644	CDS	1284	mdeA	4.4.1.11		L-methionine gamma-lyase
LKFPPHHB_00645	gene	612	hpt
LKFPPHHB_00645	CDS	612	hpt	2.4.2.8	COG0634	Hypoxanthine phosphoribosyltransferase
LKFPPHHB_00646	gene	732	can_1
LKFPPHHB_00646	CDS	732	can_1	4.2.1.1	COG0288	Carbonic anhydrase 2
LKFPPHHB_00647	gene	930	yadG
LKFPPHHB_00647	CDS	930	yadG		COG1131	putative ABC transporter ATP-binding protein YadG
LKFPPHHB_00648	gene	771	yadH
LKFPPHHB_00648	CDS	771	yadH		COG0842	Inner membrane transport permease YadH
LKFPPHHB_00649	gene	1014
LKFPPHHB_00649	CDS	1014				hypothetical protein
LKFPPHHB_00650	gene	381	panD
LKFPPHHB_00650	CDS	381	panD	4.1.1.11	COG0853	Aspartate 1-decarboxylase
LKFPPHHB_00651	gene	855	panC
LKFPPHHB_00651	CDS	855	panC	6.3.2.1	COG0414	Pantothenate synthetase
LKFPPHHB_00652	gene	795	panB
LKFPPHHB_00652	CDS	795	panB	2.1.2.11	COG0413	3-methyl-2-oxobutanoate hydroxymethyltransferase
LKFPPHHB_00653	gene	486	folK
LKFPPHHB_00653	CDS	486	folK	2.7.6.3	COG0801	2-amino-4-hydroxy-6-hydroxymethyldihydropteridine pyrophosphokinase
LKFPPHHB_00654	gene	1332	pcnB
LKFPPHHB_00654	CDS	1332	pcnB	2.7.7.19	COG0617	Poly(A) polymerase I
LKFPPHHB_00655	gene	879	gluQ
LKFPPHHB_00655	CDS	879	gluQ	6.1.1.-	COG0008	Glutamyl-Q tRNA(Asp) synthetase
LKFPPHHB_00656	gene	456	dksA
LKFPPHHB_00656	CDS	456	dksA		COG1734	RNA polymerase-binding transcription factor DksA
LKFPPHHB_00657	gene	705	sfsA
LKFPPHHB_00657	CDS	705	sfsA		COG1489	Sugar fermentation stimulation protein A
LKFPPHHB_00658	gene	558	thpR
LKFPPHHB_00658	CDS	558	thpR	3.1.4.58	COG1514	RNA 2',3'-cyclic phosphodiesterase
LKFPPHHB_00659	gene	2484	hrpB
LKFPPHHB_00659	CDS	2484	hrpB	3.6.4.13	COG1643	ATP-dependent RNA helicase HrpB
LKFPPHHB_00660	gene	2541	mrcB
LKFPPHHB_00660	CDS	2541	mrcB		COG0744	Penicillin-binding protein 1B
LKFPPHHB_00661	gene	2205	fhuA_1
LKFPPHHB_00661	CDS	2205	fhuA_1		COG1629	Ferrichrome outer membrane transporter/phage receptor
LKFPPHHB_00662	gene	795	fhuC
LKFPPHHB_00662	CDS	795	fhuC	7.2.2.16	COG1120	Iron(3+)-hydroxamate import ATP-binding protein FhuC
LKFPPHHB_00663	gene	879	fhuD
LKFPPHHB_00663	CDS	879	fhuD		COG0614	Iron(3+)-hydroxamate-binding protein FhuD
LKFPPHHB_00664	gene	1980	fhuB
LKFPPHHB_00664	CDS	1980	fhuB		COG0609	Iron(3+)-hydroxamate import system permease protein FhuB
LKFPPHHB_00665	gene	1281	hemL
LKFPPHHB_00665	CDS	1281	hemL	5.4.3.8	COG0001	Glutamate-1-semialdehyde 2,1-aminomutase
LKFPPHHB_00666	gene	348	erpA
LKFPPHHB_00666	CDS	348	erpA		COG0316	Iron-sulfur cluster insertion protein ErpA
LKFPPHHB_00667	gene	252
LKFPPHHB_00667	CDS	252				hypothetical protein
LKFPPHHB_00668	gene	795	btuF_1
LKFPPHHB_00668	CDS	795	btuF_1		COG0614	Vitamin B12-binding protein
LKFPPHHB_00669	gene	699	mtnN
LKFPPHHB_00669	CDS	699	mtnN	3.2.2.9	COG0775	5'-methylthioadenosine/S-adenosylhomocysteine nucleosidase
LKFPPHHB_00670	gene	1491	dgt
LKFPPHHB_00670	CDS	1491	dgt	3.1.5.1	COG0232	Deoxyguanosinetriphosphate triphosphohydrolase
LKFPPHHB_00671	gene	1446	degP
LKFPPHHB_00671	CDS	1446	degP	3.4.21.107	COG0265	Periplasmic serine endoprotease DegP
LKFPPHHB_00672	gene	1158	cdaR
LKFPPHHB_00672	CDS	1158	cdaR		COG3835	Carbohydrate diacid regulator
LKFPPHHB_00673	gene	393
LKFPPHHB_00673	CDS	393				hypothetical protein
LKFPPHHB_00674	gene	825	dapD
LKFPPHHB_00674	CDS	825	dapD	2.3.1.117		2,3,4,5-tetrahydropyridine-2,6-dicarboxylate N-succinyltransferase
LKFPPHHB_00675	gene	2655	glnD
LKFPPHHB_00675	CDS	2655	glnD		COG2844	Bifunctional uridylyltransferase/uridylyl-removing enzyme
LKFPPHHB_00676	gene	795	map
LKFPPHHB_00676	CDS	795	map	3.4.11.18	COG0024	Methionine aminopeptidase
LKFPPHHB_00677	gene	726	rpsB
LKFPPHHB_00677	CDS	726	rpsB		COG0052	30S ribosomal protein S2
LKFPPHHB_00678	gene	852	tsf
LKFPPHHB_00678	CDS	852	tsf		COG0264	Elongation factor Ts
LKFPPHHB_00679	gene	726	pyrH
LKFPPHHB_00679	CDS	726	pyrH	2.7.4.22	COG0528	Uridylate kinase
LKFPPHHB_00680	gene	558	frr
LKFPPHHB_00680	CDS	558	frr		COG0233	Ribosome-recycling factor
LKFPPHHB_00681	gene	1197	dxr
LKFPPHHB_00681	CDS	1197	dxr	1.1.1.267	COG0743	1-deoxy-D-xylulose 5-phosphate reductoisomerase
LKFPPHHB_00682	gene	753	ispU
LKFPPHHB_00682	CDS	753	ispU	2.5.1.31	COG0020	Ditrans,polycis-undecaprenyl-diphosphate synthase ((2E,6E)-farnesyl-diphosphate specific)
LKFPPHHB_00683	gene	858	cdsA
LKFPPHHB_00683	CDS	858	cdsA	2.7.7.41	COG0575	Phosphatidate cytidylyltransferase
LKFPPHHB_00684	gene	1347	rseP
LKFPPHHB_00684	CDS	1347	rseP	3.4.24.-	COG0750	Regulator of sigma-E protease RseP
LKFPPHHB_00685	gene	2412	bamA
LKFPPHHB_00685	CDS	2412	bamA		COG4775	Outer membrane protein assembly factor BamA
LKFPPHHB_00686	gene	498	skp
LKFPPHHB_00686	CDS	498	skp		COG2825	Chaperone protein Skp
LKFPPHHB_00687	gene	1026	lpxD
LKFPPHHB_00687	CDS	1026	lpxD	2.3.1.191	COG1044	UDP-3-O-(3-hydroxymyristoyl)glucosamine N-acyltransferase
LKFPPHHB_00688	gene	456	fabZ
LKFPPHHB_00688	CDS	456	fabZ	4.2.1.59	COG0764	3-hydroxyacyl-[acyl-carrier-protein] dehydratase FabZ
LKFPPHHB_00689	gene	789	lpxA
LKFPPHHB_00689	CDS	789	lpxA	2.3.1.129	COG1043	Acyl-[acyl-carrier-protein]--UDP-N-acetylglucosamine O-acyltransferase
LKFPPHHB_00690	gene	1149	lpxB
LKFPPHHB_00690	CDS	1149	lpxB	2.4.1.182	COG0763	Lipid-A-disaccharide synthase
LKFPPHHB_00691	gene	627	rnhB
LKFPPHHB_00691	CDS	627	rnhB	3.1.26.4	COG0164	Ribonuclease HII
LKFPPHHB_00692	gene	3483	dnaE
LKFPPHHB_00692	CDS	3483	dnaE	2.7.7.7	COG0587	DNA polymerase III subunit alpha
LKFPPHHB_00693	gene	957	accA
LKFPPHHB_00693	CDS	957	accA	2.1.3.15	COG0825	Acetyl-coenzyme A carboxylase carboxyl transferase subunit alpha
LKFPPHHB_00694	gene	2151	ldcC
LKFPPHHB_00694	CDS	2151	ldcC	4.1.1.18	COG1982	Constitutive lysine decarboxylase
LKFPPHHB_00695	gene	390	catE
LKFPPHHB_00695	CDS	390	catE	1.13.11.2	COG2514	Catechol-2,3-dioxygenase
LKFPPHHB_00696	gene	1320	tilS
LKFPPHHB_00696	CDS	1320	tilS	6.3.4.19	COG0037	tRNA(Ile)-lysidine synthase
LKFPPHHB_00697	gene	309
LKFPPHHB_00697	CDS	309				Cytochrome c-554(548)
LKFPPHHB_00698	gene	261	rof
LKFPPHHB_00698	CDS	261	rof		COG4568	Protein rof
LKFPPHHB_00699	gene	201
LKFPPHHB_00699	CDS	201				hypothetical protein
LKFPPHHB_00700	gene	411	arfB
LKFPPHHB_00700	CDS	411	arfB	3.1.1.29	COG1186	Peptidyl-tRNA hydrolase ArfB
LKFPPHHB_00701	gene	1719	proS
LKFPPHHB_00701	CDS	1719	proS	6.1.1.15	COG0442	Proline--tRNA ligase
LKFPPHHB_00702	gene	705	trmO
LKFPPHHB_00702	CDS	705	trmO	2.1.1.-	COG1720	tRNA (adenine(37)-N6)-methyltransferase
LKFPPHHB_00703	gene	399	rcsF
LKFPPHHB_00703	CDS	399	rcsF			Outer membrane lipoprotein RcsF
LKFPPHHB_00704	gene	816	metQ
LKFPPHHB_00704	CDS	816	metQ		COG1464	D-methionine-binding lipoprotein MetQ
LKFPPHHB_00705	gene	654	metI
LKFPPHHB_00705	CDS	654	metI		COG2011	D-methionine transport system permease protein MetI
LKFPPHHB_00706	gene	1032	metN
LKFPPHHB_00706	CDS	1032	metN	3.6.3.-	COG1135	Methionine import ATP-binding protein MetN
LKFPPHHB_00707	gene	561	gmhB
LKFPPHHB_00707	CDS	561	gmhB	3.1.3.82	COG0241	D-glycero-beta-D-manno-heptose-1,7-bisphosphate 7-phosphatase
LKFPPHHB_00708	gene	1538
LKFPPHHB_00708	rRNA	1538				16S ribosomal RNA
LKFPPHHB_00709	gene	75
LKFPPHHB_00709	tRNA	75				tRNA-Glu(ttc)
LKFPPHHB_00710	gene	2906
LKFPPHHB_00710	rRNA	2906				23S ribosomal RNA
LKFPPHHB_00711	gene	111
LKFPPHHB_00711	rRNA	111				5S ribosomal RNA
LKFPPHHB_00712	gene	77
LKFPPHHB_00712	tRNA	77				tRNA-Asp(gtc)
LKFPPHHB_00713	gene	903	dmlR_4
LKFPPHHB_00713	CDS	903	dmlR_4			HTH-type transcriptional regulator DmlR
LKFPPHHB_00714	gene	747
LKFPPHHB_00714	CDS	747				hypothetical protein
LKFPPHHB_00715	gene	1152	mltD
LKFPPHHB_00715	CDS	1152	mltD	4.2.2.-	COG0741	Membrane-bound lytic murein transglycosylase D
LKFPPHHB_00716	gene	756	gloB_1
LKFPPHHB_00716	CDS	756	gloB_1	3.1.2.6	COG0491	Hydroxyacylglutathione hydrolase GloB
LKFPPHHB_00717	gene	738
LKFPPHHB_00717	CDS	738				hypothetical protein
LKFPPHHB_00718	gene	468	rnhA
LKFPPHHB_00718	CDS	468	rnhA	3.1.26.4	COG0328	Ribonuclease HI
LKFPPHHB_00719	gene	732	dnaQ
LKFPPHHB_00719	CDS	732	dnaQ	2.7.7.7	COG0847	DNA polymerase III subunit epsilon
LKFPPHHB_00720	gene	77
LKFPPHHB_00720	tRNA	77				tRNA-Asp(gtc)
LKFPPHHB_00721	gene	1509	pucI
LKFPPHHB_00721	CDS	1509	pucI		COG1953	putative allantoin permease
LKFPPHHB_00722	gene	723	rspR_1
LKFPPHHB_00722	CDS	723	rspR_1		COG1802	HTH-type transcriptional repressor RspR
LKFPPHHB_00723	gene	732	hyuA
LKFPPHHB_00723	CDS	732	hyuA	5.1.99.5	COG4126	Hydantoin racemase
LKFPPHHB_00724	gene	954
LKFPPHHB_00724	CDS	954				hypothetical protein
LKFPPHHB_00725	gene	381
LKFPPHHB_00725	CDS	381				hypothetical protein
LKFPPHHB_00726	gene	1398	atzE
LKFPPHHB_00726	CDS	1398	atzE	3.5.1.131		1-carboxybiuret hydrolase subunit AtzE
LKFPPHHB_00727	gene	183
LKFPPHHB_00727	CDS	183				hypothetical protein
LKFPPHHB_00728	gene	1587	hpxW
LKFPPHHB_00728	CDS	1587	hpxW	3.5.1.126	COG0405	Oxamate amidohydrolase proenzyme
LKFPPHHB_00729	gene	840
LKFPPHHB_00729	CDS	840				hypothetical protein
LKFPPHHB_00730	gene	786	fliY_1
LKFPPHHB_00730	CDS	786	fliY_1		COG0834	L-cystine-binding protein FliY
LKFPPHHB_00731	gene	669	glnM
LKFPPHHB_00731	CDS	669	glnM		COG0765	putative glutamine ABC transporter permease protein GlnM
LKFPPHHB_00732	gene	660	yecS_1
LKFPPHHB_00732	CDS	660	yecS_1		COG0765	L-cystine transport system permease protein YecS
LKFPPHHB_00733	gene	732	glnQ_1
LKFPPHHB_00733	CDS	732	glnQ_1			Glutamine transport ATP-binding protein GlnQ
LKFPPHHB_00734	gene	1236	pucG
LKFPPHHB_00734	CDS	1236	pucG	2.6.1.112	COG0075	(S)-ureidoglycine--glyoxylate transaminase
LKFPPHHB_00735	gene	1254	amaB
LKFPPHHB_00735	CDS	1254	amaB	3.5.1.87		N-carbamoyl-L-amino acid hydrolase
LKFPPHHB_00736	gene	495	uao
LKFPPHHB_00736	CDS	495	uao			Uric acid degradation bifunctional protein
LKFPPHHB_00737	gene	336	hiuH_1
LKFPPHHB_00737	CDS	336	hiuH_1	3.5.2.17		5-hydroxyisourate hydrolase
LKFPPHHB_00738	gene	768	yafV
LKFPPHHB_00738	CDS	768	yafV	3.5.1.3		Omega-amidase YafV
LKFPPHHB_00739	gene	1161	ybdL_1
LKFPPHHB_00739	CDS	1161	ybdL_1	2.6.1.88	COG0436	Methionine aminotransferase
LKFPPHHB_00740	gene	615	mtnB
LKFPPHHB_00740	CDS	615	mtnB	4.2.1.109	COG0235	Methylthioribulose-1-phosphate dehydratase
LKFPPHHB_00741	gene	684	mtnC
LKFPPHHB_00741	CDS	684	mtnC	3.1.3.77		Enolase-phosphatase E1
LKFPPHHB_00742	gene	543	mtnD
LKFPPHHB_00742	CDS	543	mtnD	1.13.11.54	COG1791	Acireductone dioxygenase
LKFPPHHB_00743	gene	1023	mtnA
LKFPPHHB_00743	CDS	1023	mtnA	5.3.1.23	COG0182	Methylthioribose-1-phosphate isomerase
LKFPPHHB_00744	gene	1200	mtnK
LKFPPHHB_00744	CDS	1200	mtnK	2.7.1.100	COG4857	Methylthioribose kinase
LKFPPHHB_00745	gene	2451	fadE
LKFPPHHB_00745	CDS	2451	fadE	1.3.8.7	COG1960	Acyl-coenzyme A dehydrogenase
LKFPPHHB_00746	gene	579	gmhA
LKFPPHHB_00746	CDS	579	gmhA	5.3.1.28	COG0279	Phosphoheptose isomerase
LKFPPHHB_00747	gene	768	yafJ
LKFPPHHB_00747	CDS	768	yafJ	2.4.2.-	COG0121	Putative glutamine amidotransferase YafJ
LKFPPHHB_00748	gene	744
LKFPPHHB_00748	CDS	744				hypothetical protein
LKFPPHHB_00749	gene	1056	dinB
LKFPPHHB_00749	CDS	1056	dinB	2.7.7.7	COG0389	DNA polymerase IV
LKFPPHHB_00750	gene	1068
LKFPPHHB_00750	CDS	1068				hypothetical protein
LKFPPHHB_00751	gene	1002	rbsC_2
LKFPPHHB_00751	CDS	1002	rbsC_2		COG1172	Ribose import permease protein RbsC
LKFPPHHB_00752	gene	1506	mglA_1
LKFPPHHB_00752	CDS	1506	mglA_1	7.5.2.11	COG1129	Galactose/methyl galactoside import ATP-binding protein MglA
LKFPPHHB_00753	gene	1458	pepD
LKFPPHHB_00753	CDS	1458	pepD	3.4.13.18	COG2195	Cytosol non-specific dipeptidase
LKFPPHHB_00754	gene	459	gpt
LKFPPHHB_00754	CDS	459	gpt	2.4.2.22	COG0503	Xanthine phosphoribosyltransferase
LKFPPHHB_00755	gene	1248
LKFPPHHB_00755	CDS	1248				hypothetical protein
LKFPPHHB_00756	gene	402	crl
LKFPPHHB_00756	CDS	402	crl			Sigma factor-binding protein Crl
LKFPPHHB_00757	gene	1113	phoE
LKFPPHHB_00757	CDS	1113	phoE		COG3203	Outer membrane porin PhoE
LKFPPHHB_00758	gene	1104	proB
LKFPPHHB_00758	CDS	1104	proB	2.7.2.11	COG0263	Glutamate 5-kinase
LKFPPHHB_00759	gene	1254	proA
LKFPPHHB_00759	CDS	1254	proA	1.2.1.41	COG0014	Gamma-glutamyl phosphate reductase
LKFPPHHB_00760	gene	732
LKFPPHHB_00760	CDS	732			COG2932	putative HTH-type transcriptional regulator
LKFPPHHB_00761	gene	279
LKFPPHHB_00761	CDS	279				hypothetical protein
LKFPPHHB_00762	gene	468
LKFPPHHB_00762	CDS	468				hypothetical protein
LKFPPHHB_00763	gene	348
LKFPPHHB_00763	CDS	348				hypothetical protein
LKFPPHHB_00764	gene	294
LKFPPHHB_00764	CDS	294				hypothetical protein
LKFPPHHB_00765	gene	1755
LKFPPHHB_00765	CDS	1755				hypothetical protein
LKFPPHHB_00766	gene	213	cspG
LKFPPHHB_00766	CDS	213	cspG		COG1278	Cold shock-like protein CspG
LKFPPHHB_00767	gene	1578
LKFPPHHB_00767	CDS	1578				hypothetical protein
LKFPPHHB_00768	gene	150
LKFPPHHB_00768	CDS	150				hypothetical protein
LKFPPHHB_00769	gene	963	cheV
LKFPPHHB_00769	CDS	963	cheV		COG0784	Chemotaxis protein CheV
LKFPPHHB_00770	gene	393	ygiW_2
LKFPPHHB_00770	CDS	393	ygiW_2		COG3111	Protein YgiW
LKFPPHHB_00771	gene	1383	dbpA
LKFPPHHB_00771	CDS	1383	dbpA	3.6.4.13	COG0513	ATP-dependent RNA helicase DbpA
LKFPPHHB_00772	gene	219
LKFPPHHB_00772	CDS	219				hypothetical protein
LKFPPHHB_00773	gene	1389
LKFPPHHB_00773	CDS	1389				hypothetical protein
LKFPPHHB_00774	gene	861	hdfR_1
LKFPPHHB_00774	CDS	861	hdfR_1			HTH-type transcriptional regulator HdfR
LKFPPHHB_00775	gene	1170	nimT
LKFPPHHB_00775	CDS	1170	nimT		COG2807	2-nitroimidazole transporter
LKFPPHHB_00776	gene	1656	lldP
LKFPPHHB_00776	CDS	1656	lldP		COG1620	L-lactate permease
LKFPPHHB_00777	gene	774	lldR_1
LKFPPHHB_00777	CDS	774	lldR_1		COG2186	Putative L-lactate dehydrogenase operon regulatory protein
LKFPPHHB_00778	gene	1188	lldD
LKFPPHHB_00778	CDS	1188	lldD	1.1.-.-	COG1304	L-lactate dehydrogenase
LKFPPHHB_00779	gene	429	osmC
LKFPPHHB_00779	CDS	429	osmC	1.11.1.15	COG1764	Peroxiredoxin OsmC
LKFPPHHB_00780	gene	231
LKFPPHHB_00780	CDS	231				hypothetical protein
LKFPPHHB_00781	gene	171
LKFPPHHB_00781	CDS	171				hypothetical protein
LKFPPHHB_00782	gene	651
LKFPPHHB_00782	CDS	651				hypothetical protein
LKFPPHHB_00783	gene	2604
LKFPPHHB_00783	CDS	2604				hypothetical protein
LKFPPHHB_00784	gene	297
LKFPPHHB_00784	CDS	297				hypothetical protein
LKFPPHHB_00785	gene	321
LKFPPHHB_00785	CDS	321				hypothetical protein
LKFPPHHB_00786	gene	252
LKFPPHHB_00786	CDS	252				hypothetical protein
LKFPPHHB_00787	gene	1275	sbnD_2
LKFPPHHB_00787	CDS	1275	sbnD_2			Staphyloferrin B transporter
LKFPPHHB_00788	gene	3138	lacZ
LKFPPHHB_00788	CDS	3138	lacZ	3.2.1.23		Beta-galactosidase
LKFPPHHB_00789	gene	252	iraP_1
LKFPPHHB_00789	CDS	252	iraP_1			Anti-adapter protein IraP
LKFPPHHB_00790	gene	303	psiF
LKFPPHHB_00790	CDS	303	psiF			Phosphate starvation-inducible protein PsiF
LKFPPHHB_00791	gene	1527	hcaD
LKFPPHHB_00791	CDS	1527	hcaD	1.18.1.3		3-phenylpropionate/cinnamic acid dioxygenase ferredoxin--NAD(+) reductase component
LKFPPHHB_00792	gene	813	proC
LKFPPHHB_00792	CDS	813	proC	1.5.1.2	COG0345	Pyrroline-5-carboxylate reductase
LKFPPHHB_00793	gene	450
LKFPPHHB_00793	CDS	450				hypothetical protein
LKFPPHHB_00794	gene	717
LKFPPHHB_00794	CDS	717				hypothetical protein
LKFPPHHB_00795	gene	525	aroL
LKFPPHHB_00795	CDS	525	aroL	2.7.1.71		Shikimate kinase 2
LKFPPHHB_00796	gene	192	yaiA
LKFPPHHB_00796	CDS	192	yaiA			putative protein YaiA
LKFPPHHB_00797	gene	753	xynR
LKFPPHHB_00797	CDS	753	xynR		COG1414	HTH-type transcriptional regulator XynR
LKFPPHHB_00798	gene	1560
LKFPPHHB_00798	CDS	1560				hypothetical protein
LKFPPHHB_00799	gene	933
LKFPPHHB_00799	CDS	933				hypothetical protein
LKFPPHHB_00800	gene	678
LKFPPHHB_00800	CDS	678				hypothetical protein
LKFPPHHB_00801	gene	291	ppnP
LKFPPHHB_00801	CDS	291	ppnP	2.4.2.1	COG3123	Pyrimidine/purine nucleoside phosphorylase
LKFPPHHB_00802	gene	912	rdgC
LKFPPHHB_00802	CDS	912	rdgC		COG2974	Recombination-associated protein RdgC
LKFPPHHB_00803	gene	912	mak
LKFPPHHB_00803	CDS	912	mak	2.7.1.4	COG1940	Fructokinase
LKFPPHHB_00804	gene	1365	yhdG
LKFPPHHB_00804	CDS	1365	yhdG		COG0531	putative amino acid permease YhdG
LKFPPHHB_00805	gene	1005	srkA_2
LKFPPHHB_00805	CDS	1005	srkA_2	2.7.11.1		Stress response kinase A
LKFPPHHB_00806	gene	1068	virS
LKFPPHHB_00806	CDS	1068	virS			HTH-type transcriptional regulator VirS
LKFPPHHB_00807	gene	393
LKFPPHHB_00807	CDS	393				hypothetical protein
LKFPPHHB_00808	gene	3675
LKFPPHHB_00808	CDS	3675				hypothetical protein
LKFPPHHB_00809	gene	1200	sbcD
LKFPPHHB_00809	CDS	1200	sbcD		COG0420	Nuclease SbcCD subunit D
LKFPPHHB_00810	gene	690	phoB
LKFPPHHB_00810	CDS	690	phoB		COG0745	Phosphate regulon transcriptional regulatory protein PhoB
LKFPPHHB_00811	gene	1314	phoR
LKFPPHHB_00811	CDS	1314	phoR	2.7.13.3		Phosphate regulon sensor protein PhoR
LKFPPHHB_00812	gene	921	pstS_2
LKFPPHHB_00812	CDS	921	pstS_2		COG0226	Phosphate-binding protein PstS
LKFPPHHB_00813	gene	1107	metE_1
LKFPPHHB_00813	CDS	1107	metE_1	2.1.1.14		5-methyltetrahydropteroyltriglutamate--homocysteine methyltransferase
LKFPPHHB_00814	gene	1320	brnQ
LKFPPHHB_00814	CDS	1320	brnQ		COG1114	Branched-chain amino acid transport system 2 carrier protein
LKFPPHHB_00815	gene	1353	proY
LKFPPHHB_00815	CDS	1353	proY		COG1113	Proline-specific permease ProY
LKFPPHHB_00816	gene	1257	agp
LKFPPHHB_00816	CDS	1257	agp	3.1.3.10		Glucose-1-phosphatase
LKFPPHHB_00817	gene	813	cysQ_1
LKFPPHHB_00817	CDS	813	cysQ_1	3.1.3.7		3'(2'),5'-bisphosphate nucleotidase CysQ
LKFPPHHB_00818	gene	582	acpH
LKFPPHHB_00818	CDS	582	acpH	3.1.4.14	COG3124	Acyl carrier protein phosphodiesterase
LKFPPHHB_00819	gene	1071	queA
LKFPPHHB_00819	CDS	1071	queA	2.4.99.17	COG0809	S-adenosylmethionine:tRNA ribosyltransferase-isomerase
LKFPPHHB_00820	gene	1149	tgt
LKFPPHHB_00820	CDS	1149	tgt	2.4.2.29	COG0343	Queuine tRNA-ribosyltransferase
LKFPPHHB_00821	gene	333	yajC
LKFPPHHB_00821	CDS	333	yajC		COG1862	Sec translocon accessory complex subunit YajC
LKFPPHHB_00822	gene	1815	secD
LKFPPHHB_00822	CDS	1815	secD		COG0342	Protein translocase subunit SecD
LKFPPHHB_00823	gene	969	secF
LKFPPHHB_00823	CDS	969	secF		COG0341	Protein translocase subunit SecF
LKFPPHHB_00824	gene	570	lpp
LKFPPHHB_00824	CDS	570	lpp			Major outer membrane lipoprotein Lpp
LKFPPHHB_00825	gene	438	kbp_1
LKFPPHHB_00825	CDS	438	kbp_1		COG1652	Potassium binding protein Kbp
LKFPPHHB_00826	gene	450	nrdR
LKFPPHHB_00826	CDS	450	nrdR		COG1327	Transcriptional repressor NrdR
LKFPPHHB_00827	gene	1101	ribD
LKFPPHHB_00827	CDS	1101	ribD		COG0117	Riboflavin biosynthesis protein RibD
LKFPPHHB_00828	gene	471	ribE
LKFPPHHB_00828	CDS	471	ribE	2.5.1.78	COG0054	6,7-dimethyl-8-ribityllumazine synthase
LKFPPHHB_00829	gene	420	nusB
LKFPPHHB_00829	CDS	420	nusB		COG0781	Transcription antitermination protein NusB
LKFPPHHB_00830	gene	978	thiL
LKFPPHHB_00830	CDS	978	thiL	2.7.4.16	COG0611	Thiamine-monophosphate kinase
LKFPPHHB_00831	gene	495	pgpA
LKFPPHHB_00831	CDS	495	pgpA	3.1.3.27	COG1267	Phosphatidylglycerophosphatase A
LKFPPHHB_00832	gene	975	yajO_1
LKFPPHHB_00832	CDS	975	yajO_1	1.1.-.-	COG0667	1-deoxyxylulose-5-phosphate synthase YajO
LKFPPHHB_00833	gene	1866	dxs
LKFPPHHB_00833	CDS	1866	dxs	2.2.1.7	COG1154	1-deoxy-D-xylulose-5-phosphate synthase
LKFPPHHB_00834	gene	900	ispA
LKFPPHHB_00834	CDS	900	ispA	2.5.1.10	COG0142	Farnesyl diphosphate synthase
LKFPPHHB_00835	gene	243	xseB
LKFPPHHB_00835	CDS	243	xseB	3.1.11.6	COG1722	Exodeoxyribonuclease 7 small subunit
LKFPPHHB_00836	gene	1449	thiI
LKFPPHHB_00836	CDS	1449	thiI	2.8.1.4	COG0301	tRNA sulfurtransferase
LKFPPHHB_00837	gene	597	yajL
LKFPPHHB_00837	CDS	597	yajL	3.1.2.-	COG0693	Protein/nucleic acid deglycase 3
LKFPPHHB_00838	gene	921	panE_1
LKFPPHHB_00838	CDS	921	panE_1	1.1.1.169	COG1893	2-dehydropantoate 2-reductase
LKFPPHHB_00839	gene	492
LKFPPHHB_00839	CDS	492				hypothetical protein
LKFPPHHB_00840	gene	1365	yajR
LKFPPHHB_00840	CDS	1365	yajR		COG0477	Inner membrane transport protein YajR
LKFPPHHB_00841	gene	888	cyoE
LKFPPHHB_00841	CDS	888	cyoE	2.5.1.141	COG0109	Protoheme IX farnesyltransferase
LKFPPHHB_00842	gene	330	cyoD
LKFPPHHB_00842	CDS	330	cyoD		COG3125	Cytochrome bo(3) ubiquinol oxidase subunit 4
LKFPPHHB_00843	gene	618	cyoC
LKFPPHHB_00843	CDS	618	cyoC		COG1845	Cytochrome bo(3) ubiquinol oxidase subunit 3
LKFPPHHB_00844	gene	1983	cyoB
LKFPPHHB_00844	CDS	1983	cyoB	7.1.1.3	COG0843	Cytochrome bo(3) ubiquinol oxidase subunit 1
LKFPPHHB_00845	gene	927	cyoA
LKFPPHHB_00845	CDS	927	cyoA		COG1622	Cytochrome bo(3) ubiquinol oxidase subunit 2
LKFPPHHB_00846	gene	1491	ampG
LKFPPHHB_00846	CDS	1491	ampG		COG0477	Anhydromuropeptide permease
LKFPPHHB_00847	gene	579
LKFPPHHB_00847	CDS	579				hypothetical protein
LKFPPHHB_00848	gene	315	bolA
LKFPPHHB_00848	CDS	315	bolA		COG0271	DNA-binding transcriptional regulator BolA
LKFPPHHB_00849	gene	1305	tig
LKFPPHHB_00849	CDS	1305	tig	5.2.1.8	COG0544	Trigger factor
LKFPPHHB_00850	gene	624	clpP
LKFPPHHB_00850	CDS	624	clpP	3.4.21.92	COG0740	ATP-dependent Clp protease proteolytic subunit
LKFPPHHB_00851	gene	1272	clpX
LKFPPHHB_00851	CDS	1272	clpX		COG1219	ATP-dependent Clp protease ATP-binding subunit ClpX
LKFPPHHB_00852	gene	2355	lon_1
LKFPPHHB_00852	CDS	2355	lon_1	3.4.21.53	COG0466	Lon protease
LKFPPHHB_00853	gene	282	hupB
LKFPPHHB_00853	CDS	282	hupB		COG0776	DNA-binding protein HU-beta
LKFPPHHB_00854	gene	1869	ppiD
LKFPPHHB_00854	CDS	1869	ppiD	5.2.1.8	COG0760	Peptidyl-prolyl cis-trans isomerase D
LKFPPHHB_00855	gene	354
LKFPPHHB_00855	CDS	354			COG1555	putative protein
LKFPPHHB_00856	gene	399	fadM
LKFPPHHB_00856	CDS	399	fadM	3.1.2.-	COG0824	Long-chain acyl-CoA thioesterase FadM
LKFPPHHB_00857	gene	762	queC
LKFPPHHB_00857	CDS	762	queC	6.3.4.20	COG0603	7-cyano-7-deazaguanine synthase
LKFPPHHB_00858	gene	1719	sgrR_2
LKFPPHHB_00858	CDS	1719	sgrR_2		COG4533	HTH-type transcriptional regulator SgrR
LKFPPHHB_00859	gene	822	cof
LKFPPHHB_00859	CDS	822	cof	3.6.1.-	COG0561	HMP-PP phosphatase
LKFPPHHB_00860	gene	1035	sbnA
LKFPPHHB_00860	CDS	1035	sbnA	2.5.1.140		N-(2-amino-2-carboxyethyl)-L-glutamate synthase
LKFPPHHB_00861	gene	462	decR
LKFPPHHB_00861	CDS	462	decR		COG1522	DNA-binding transcriptional activator DecR
LKFPPHHB_00862	gene	1770	yheI
LKFPPHHB_00862	CDS	1770	yheI	3.6.3.-	COG1132	putative multidrug resistance ABC transporter ATP-binding/permease protein YheI
LKFPPHHB_00863	gene	1776	mdlB
LKFPPHHB_00863	CDS	1776	mdlB	7.6.2.2	COG1132	Multidrug resistance-like ATP-binding protein MdlB
LKFPPHHB_00864	gene	339	glnK
LKFPPHHB_00864	CDS	339	glnK		COG0347	Nitrogen regulatory protein P-II 2
LKFPPHHB_00865	gene	1287	amtB
LKFPPHHB_00865	CDS	1287	amtB			Ammonia channel
LKFPPHHB_00866	gene	864	tesB
LKFPPHHB_00866	CDS	864	tesB	3.1.2.-	COG1946	Acyl-CoA thioesterase 2
LKFPPHHB_00867	gene	558	ybaY
LKFPPHHB_00867	CDS	558	ybaY		COG3126	putative lipoprotein YbaY
LKFPPHHB_00868	gene	312	atl
LKFPPHHB_00868	CDS	312	atl		COG3695	DNA base-flipping protein
LKFPPHHB_00869	gene	216	hha
LKFPPHHB_00869	CDS	216	hha			Hemolysin expression-modulating protein Hha
LKFPPHHB_00870	gene	378	tomB
LKFPPHHB_00870	CDS	378	tomB			Hha toxicity modulator TomB
LKFPPHHB_00871	gene	354
LKFPPHHB_00871	CDS	354				hypothetical protein
LKFPPHHB_00872	gene	216
LKFPPHHB_00872	CDS	216				hypothetical protein
LKFPPHHB_00873	gene	669	scaC
LKFPPHHB_00873	CDS	669	scaC	7.2.2.5	COG1121	Manganese import ATP-binding protein ScaC
LKFPPHHB_00874	gene	840	mntB
LKFPPHHB_00874	CDS	840	mntB			Manganese transport system membrane protein MntB
LKFPPHHB_00875	gene	879	mntA
LKFPPHHB_00875	CDS	879	mntA		COG0803	Manganese-binding lipoprotein MntA
LKFPPHHB_00876	gene	141	ykgO
LKFPPHHB_00876	CDS	141	ykgO		COG0257	50S ribosomal protein L36 2
LKFPPHHB_00877	gene	255	rpmE2
LKFPPHHB_00877	CDS	255	rpmE2		COG0254	50S ribosomal protein L31 type B
LKFPPHHB_00878	gene	3156	acrB_1
LKFPPHHB_00878	CDS	3156	acrB_1		COG0841	Multidrug efflux pump subunit AcrB
LKFPPHHB_00879	gene	1194	acrA_1
LKFPPHHB_00879	CDS	1194	acrA_1			Multidrug efflux pump subunit AcrA
LKFPPHHB_00880	gene	639	acrR
LKFPPHHB_00880	CDS	639	acrR		COG1309	HTH-type transcriptional regulator AcrR
LKFPPHHB_00881	gene	153
LKFPPHHB_00881	CDS	153				hypothetical protein
LKFPPHHB_00882	gene	246
LKFPPHHB_00882	CDS	246				hypothetical protein
LKFPPHHB_00883	gene	522	priC
LKFPPHHB_00883	CDS	522	priC		COG3923	Primosomal replication protein N''
LKFPPHHB_00884	gene	390	ybaN
LKFPPHHB_00884	CDS	390	ybaN		COG2832	Inner membrane protein YbaN
LKFPPHHB_00885	gene	552	apt
LKFPPHHB_00885	CDS	552	apt	2.4.2.7	COG0503	Adenine phosphoribosyltransferase
LKFPPHHB_00886	gene	2097	dnaX
LKFPPHHB_00886	CDS	2097	dnaX	2.7.7.7	COG2812	DNA polymerase III subunit tau
LKFPPHHB_00887	gene	333	ybaB
LKFPPHHB_00887	CDS	333	ybaB		COG0718	Nucleoid-associated protein YbaB
LKFPPHHB_00888	gene	606	recR
LKFPPHHB_00888	CDS	606	recR		COG0353	Recombination protein RecR
LKFPPHHB_00889	gene	1875	htpG
LKFPPHHB_00889	CDS	1875	htpG		COG0326	Chaperone protein HtpG
LKFPPHHB_00890	gene	870	perR
LKFPPHHB_00890	CDS	870	perR			HTH-type transcriptional regulator PerR
LKFPPHHB_00891	gene	861
LKFPPHHB_00891	CDS	861				hypothetical protein
LKFPPHHB_00892	gene	645	adk
LKFPPHHB_00892	CDS	645	adk	2.7.4.3	COG0563	Adenylate kinase
LKFPPHHB_00893	gene	960	hemH
LKFPPHHB_00893	CDS	960	hemH	4.99.1.1	COG0276	Ferrochelatase
LKFPPHHB_00894	gene	1302	gsk
LKFPPHHB_00894	CDS	1302	gsk	2.7.1.73	COG0524	Inosine-guanosine kinase
LKFPPHHB_00895	gene	1695	ybaL
LKFPPHHB_00895	CDS	1695	ybaL		COG1226	Putative cation/proton antiporter YbaL
LKFPPHHB_00896	gene	1767	ushA
LKFPPHHB_00896	CDS	1767	ushA		COG0737	Protein UshA
LKFPPHHB_00897	gene	432
LKFPPHHB_00897	CDS	432				hypothetical protein
LKFPPHHB_00898	gene	837	metR_1
LKFPPHHB_00898	CDS	837	metR_1			HTH-type transcriptional regulator MetR
LKFPPHHB_00899	gene	480	ybaK
LKFPPHHB_00899	CDS	480	ybaK	4.2.-.-	COG2606	Cys-tRNA(Pro)/Cys-tRNA(Cys) deacylase YbaK
LKFPPHHB_00900	gene	804
LKFPPHHB_00900	CDS	804				hypothetical protein
LKFPPHHB_00901	gene	2514	copA
LKFPPHHB_00901	CDS	2514	copA	7.2.2.8	COG2217	Copper-exporting P-type ATPase
LKFPPHHB_00902	gene	405	cueR
LKFPPHHB_00902	CDS	405	cueR		COG0789	HTH-type transcriptional regulator CueR
LKFPPHHB_00903	gene	447	ybbJ
LKFPPHHB_00903	CDS	447	ybbJ		COG1585	Inner membrane protein YbbJ
LKFPPHHB_00904	gene	915	qmcA
LKFPPHHB_00904	CDS	915	qmcA		COG0330	Protein QmcA
LKFPPHHB_00905	gene	858	cnoX
LKFPPHHB_00905	CDS	858	cnoX		COG3118	Chaperedoxin
LKFPPHHB_00906	gene	774
LKFPPHHB_00906	CDS	774				hypothetical protein
LKFPPHHB_00907	gene	657	tesA
LKFPPHHB_00907	CDS	657	tesA	3.1.2.2	COG2755	Thioesterase 1/protease 1/lysophospholipase L1
LKFPPHHB_00908	gene	597	lolD_1
LKFPPHHB_00908	CDS	597	lolD_1	3.6.3.-	COG1136	Lipoprotein-releasing system ATP-binding protein LolD
LKFPPHHB_00909	gene	2418
LKFPPHHB_00909	CDS	2418				hypothetical protein
LKFPPHHB_00910	gene	1065	purK
LKFPPHHB_00910	CDS	1065	purK	6.3.4.18	COG0026	N5-carboxyaminoimidazole ribonucleotide synthase
LKFPPHHB_00911	gene	507	purE
LKFPPHHB_00911	CDS	507	purE	5.4.99.18	COG0041	N5-carboxyaminoimidazole ribonucleotide mutase
LKFPPHHB_00912	gene	717	lpxH
LKFPPHHB_00912	CDS	717	lpxH	3.6.1.54	COG2908	UDP-2,3-diacylglucosamine hydrolase
LKFPPHHB_00913	gene	495	ppiB
LKFPPHHB_00913	CDS	495	ppiB	5.2.1.8	COG0652	Peptidyl-prolyl cis-trans isomerase B
LKFPPHHB_00914	gene	1386	cysS
LKFPPHHB_00914	CDS	1386	cysS	6.1.1.16	COG0215	Cysteine--tRNA ligase
LKFPPHHB_00915	gene	1107	smc_2
LKFPPHHB_00915	CDS	1107	smc_2			Chromosome partition protein Smc
LKFPPHHB_00916	gene	213	ybcJ
LKFPPHHB_00916	CDS	213	ybcJ		COG2501	putative protein YbcJ
LKFPPHHB_00917	gene	867	folD
LKFPPHHB_00917	CDS	867	folD		COG0190	Bifunctional protein FolD protein
LKFPPHHB_00918	gene	504
LKFPPHHB_00918	CDS	504				hypothetical protein
LKFPPHHB_00919	gene	77
LKFPPHHB_00919	tRNA	77				tRNA-Arg(tct)
LKFPPHHB_00920	gene	117
LKFPPHHB_00920	CDS	117				hypothetical protein
LKFPPHHB_00921	gene	447
LKFPPHHB_00921	CDS	447				hypothetical protein
LKFPPHHB_00922	gene	804
LKFPPHHB_00922	CDS	804				hypothetical protein
LKFPPHHB_00923	gene	243
LKFPPHHB_00923	CDS	243				hypothetical protein
LKFPPHHB_00924	gene	228
LKFPPHHB_00924	CDS	228				hypothetical protein
LKFPPHHB_00925	gene	324
LKFPPHHB_00925	CDS	324				hypothetical protein
LKFPPHHB_00926	gene	336	symE_2
LKFPPHHB_00926	CDS	336	symE_2	3.1.-.-		Toxic protein SymE
LKFPPHHB_00927	gene	237
LKFPPHHB_00927	CDS	237				hypothetical protein
LKFPPHHB_00928	gene	597
LKFPPHHB_00928	CDS	597				hypothetical protein
LKFPPHHB_00929	gene	1020
LKFPPHHB_00929	CDS	1020				hypothetical protein
LKFPPHHB_00930	gene	966	corA_1
LKFPPHHB_00930	CDS	966	corA_1		COG0598	Cobalt/magnesium transport protein CorA
LKFPPHHB_00931	gene	456
LKFPPHHB_00931	CDS	456				hypothetical protein
LKFPPHHB_00932	gene	234
LKFPPHHB_00932	CDS	234				hypothetical protein
LKFPPHHB_00933	gene	930	yegS_1
LKFPPHHB_00933	CDS	930	yegS_1	2.7.1.-		lipid kinase YegS
LKFPPHHB_00934	gene	273
LKFPPHHB_00934	CDS	273				hypothetical protein
LKFPPHHB_00935	gene	426
LKFPPHHB_00935	CDS	426				hypothetical protein
LKFPPHHB_00936	gene	318
LKFPPHHB_00936	CDS	318				hypothetical protein
LKFPPHHB_00937	gene	1224	ydiK_1
LKFPPHHB_00937	CDS	1224	ydiK_1		COG0628	Putative transport protein YdiK
LKFPPHHB_00938	gene	330
LKFPPHHB_00938	CDS	330				hypothetical protein
LKFPPHHB_00939	gene	3762
LKFPPHHB_00939	CDS	3762				hypothetical protein
LKFPPHHB_00940	gene	693
LKFPPHHB_00940	CDS	693				hypothetical protein
LKFPPHHB_00941	gene	753
LKFPPHHB_00941	CDS	753				hypothetical protein
LKFPPHHB_00942	gene	207
LKFPPHHB_00942	CDS	207				hypothetical protein
LKFPPHHB_00943	gene	1194
LKFPPHHB_00943	CDS	1194		1.1.1.1	COG1063	putative zinc-binding alcohol dehydrogenase
LKFPPHHB_00944	gene	591
LKFPPHHB_00944	CDS	591				hypothetical protein
LKFPPHHB_00945	gene	1287	sdaC
LKFPPHHB_00945	CDS	1287	sdaC		COG0814	Serine transporter
LKFPPHHB_00946	gene	1098	btuF_2
LKFPPHHB_00946	CDS	1098	btuF_2			Vitamin B12-binding protein
LKFPPHHB_00947	gene	465
LKFPPHHB_00947	CDS	465				hypothetical protein
LKFPPHHB_00948	gene	837	ybjI
LKFPPHHB_00948	CDS	837	ybjI	3.1.3.104	COG0561	5-amino-6-(5-phospho-D-ribitylamino)uracil phosphatase YbjI
LKFPPHHB_00949	gene	1233	fucO
LKFPPHHB_00949	CDS	1233	fucO	1.1.1.77	COG1454	Lactaldehyde reductase
LKFPPHHB_00950	gene	1317	gntT
LKFPPHHB_00950	CDS	1317	gntT		COG2610	High-affinity gluconate transporter
LKFPPHHB_00951	gene	246
LKFPPHHB_00951	CDS	246				hypothetical protein
LKFPPHHB_00952	gene	210	cspE
LKFPPHHB_00952	CDS	210	cspE			Cold shock-like protein CspE
LKFPPHHB_00953	gene	432	phnO
LKFPPHHB_00953	CDS	432	phnO	2.3.1.280		Aminoalkylphosphonate N-acetyltransferase
LKFPPHHB_00954	gene	1356	ptsJ
LKFPPHHB_00954	CDS	1356	ptsJ		COG1167	Vitamin B6 salvage pathway transcriptional repressor PtsJ
LKFPPHHB_00955	gene	969
LKFPPHHB_00955	CDS	969				hypothetical protein
LKFPPHHB_00956	gene	792	ybeM
LKFPPHHB_00956	CDS	792	ybeM	3.5.1.128		Deaminated glutathione amidase
LKFPPHHB_00957	gene	888	fliY_2
LKFPPHHB_00957	CDS	888	fliY_2		COG0834	L-cystine-binding protein FliY
LKFPPHHB_00958	gene	945
LKFPPHHB_00958	CDS	945				hypothetical protein
LKFPPHHB_00959	gene	771	glnQ_2
LKFPPHHB_00959	CDS	771	glnQ_2			Glutamine transport ATP-binding protein GlnQ
LKFPPHHB_00960	gene	204	tatA_1
LKFPPHHB_00960	CDS	204	tatA_1		COG1826	Sec-independent protein translocase protein TatA
LKFPPHHB_00961	gene	966	lipA
LKFPPHHB_00961	CDS	966	lipA	2.8.1.8	COG0320	Lipoyl synthase
LKFPPHHB_00962	gene	594	lipB
LKFPPHHB_00962	CDS	594	lipB	2.3.1.181	COG0321	Octanoyltransferase
LKFPPHHB_00963	gene	264
LKFPPHHB_00963	CDS	264				hypothetical protein
LKFPPHHB_00964	gene	1263	dacA
LKFPPHHB_00964	CDS	1263	dacA	3.4.16.4	COG1686	D-alanyl-D-alanine carboxypeptidase DacA
LKFPPHHB_00965	gene	1098	rlpA
LKFPPHHB_00965	CDS	1098	rlpA	4.2.2.-	COG0797	Endolytic peptidoglycan transglycosylase RlpA
LKFPPHHB_00966	gene	1119	mrdB
LKFPPHHB_00966	CDS	1119	mrdB	2.4.1.129	COG0772	Peptidoglycan glycosyltransferase MrdB
LKFPPHHB_00967	gene	1905	mrdA_1
LKFPPHHB_00967	CDS	1905	mrdA_1	3.4.16.4	COG0768	Peptidoglycan D,D-transpeptidase MrdA
LKFPPHHB_00968	gene	438	rlmH
LKFPPHHB_00968	CDS	438	rlmH	2.1.1.177	COG1576	Ribosomal RNA large subunit methyltransferase H
LKFPPHHB_00969	gene	318	rsfS
LKFPPHHB_00969	CDS	318	rsfS		COG0799	Ribosomal silencing factor RsfS
LKFPPHHB_00970	gene	645	nadD
LKFPPHHB_00970	CDS	645	nadD	2.7.7.18	COG1057	Nicotinate-nucleotide adenylyltransferase
LKFPPHHB_00971	gene	1032	holA
LKFPPHHB_00971	CDS	1032	holA	2.7.7.7	COG1466	DNA polymerase III subunit delta
LKFPPHHB_00972	gene	600	lptE
LKFPPHHB_00972	CDS	600	lptE		COG2980	LPS-assembly lipoprotein LptE
LKFPPHHB_00973	gene	2583	leuS
LKFPPHHB_00973	CDS	2583	leuS	6.1.1.4	COG0495	Leucine--tRNA ligase
LKFPPHHB_00974	gene	483
LKFPPHHB_00974	CDS	483				hypothetical protein
LKFPPHHB_00975	gene	726	glnQ_3
LKFPPHHB_00975	CDS	726	glnQ_3	3.6.3.-	COG1126	Glutamine transport ATP-binding protein GlnQ
LKFPPHHB_00976	gene	678	gltK
LKFPPHHB_00976	CDS	678	gltK		COG0765	Glutamate/aspartate import permease protein GltK
LKFPPHHB_00977	gene	741	gltJ
LKFPPHHB_00977	CDS	741	gltJ		COG0765	Glutamate/aspartate import permease protein GltJ
LKFPPHHB_00978	gene	897	gltI
LKFPPHHB_00978	CDS	897	gltI		COG0834	Glutamate/aspartate import solute-binding protein
LKFPPHHB_00979	gene	1524	lnt
LKFPPHHB_00979	CDS	1524	lnt	2.3.1.269	COG0815	Apolipoprotein N-acyltransferase
LKFPPHHB_00980	gene	882	corC
LKFPPHHB_00980	CDS	882	corC		COG4535	Magnesium and cobalt efflux protein CorC
LKFPPHHB_00981	gene	474	ybeY
LKFPPHHB_00981	CDS	474	ybeY	3.1.-.-	COG0319	Endoribonuclease YbeY
LKFPPHHB_00982	gene	1062	ybeZ
LKFPPHHB_00982	CDS	1062	ybeZ		COG1702	PhoH-like protein
LKFPPHHB_00983	gene	1437	miaB
LKFPPHHB_00983	CDS	1437	miaB	2.8.4.3	COG0621	tRNA-2-methylthio-N(6)-dimethylallyladenosine synthase
LKFPPHHB_00984	gene	1173	ubiF
LKFPPHHB_00984	CDS	1173	ubiF	1.14.99.60	COG0654	3-demethoxyubiquinol 3-hydroxylase
LKFPPHHB_00985	gene	75
LKFPPHHB_00985	tRNA	75				tRNA-Gln(ctg)
LKFPPHHB_00986	gene	75
LKFPPHHB_00986	tRNA	75				tRNA-Gln(ctg)
LKFPPHHB_00987	gene	77
LKFPPHHB_00987	tRNA	77				tRNA-Met(cat)
LKFPPHHB_00988	gene	75
LKFPPHHB_00988	tRNA	75				tRNA-Gln(ttg)
LKFPPHHB_00989	gene	75
LKFPPHHB_00989	tRNA	75				tRNA-Gln(ttg)
LKFPPHHB_00990	gene	85
LKFPPHHB_00990	tRNA	85				tRNA-Leu(tag)
LKFPPHHB_00991	gene	77
LKFPPHHB_00991	tRNA	77				tRNA-Met(cat)
LKFPPHHB_00992	gene	1668	asnB
LKFPPHHB_00992	CDS	1668	asnB	6.3.5.4	COG0367	Asparagine synthetase B [glutamine-hydrolyzing]
LKFPPHHB_00993	gene	753	nagD
LKFPPHHB_00993	CDS	753	nagD	3.1.3.5	COG0647	Ribonucleotide monophosphatase NagD
LKFPPHHB_00994	gene	1221	nagC_3
LKFPPHHB_00994	CDS	1221	nagC_3		COG1940	N-acetylglucosamine repressor
LKFPPHHB_00995	gene	1149	nagA
LKFPPHHB_00995	CDS	1149	nagA	3.5.1.25	COG1820	N-acetylglucosamine-6-phosphate deacetylase
LKFPPHHB_00996	gene	801	nagB
LKFPPHHB_00996	CDS	801	nagB	3.5.99.6	COG0363	Glucosamine-6-phosphate deaminase
LKFPPHHB_00997	gene	2028	nagE
LKFPPHHB_00997	CDS	2028	nagE		COG1263	PTS system N-acetylglucosamine-specific EIICBA component
LKFPPHHB_00998	gene	1668	glnS
LKFPPHHB_00998	CDS	1668	glnS	6.1.1.18	COG0008	Glutamine--tRNA ligase
LKFPPHHB_00999	gene	396
LKFPPHHB_00999	CDS	396				hypothetical protein
[truncated: 5,100 more rows]
